# Supplementary material for: Molecular Mechanism Associated With the Impact of Methane/Oxygen Gas Supply Ratios on Cell Growth of Methylomicrobium buryatense 5GB1 Through RNA-Seq
Source: Front Bioeng Biotechnol. 2020 Apr 7;8:263. doi: 10.3389/fbioe.2020.00263 (PMC7154130; doi:10.3389/fbioe.2020.00263)
Supplement: TABLE S1 — Log2OD growth data for specific growth rate under different CH4/air ratio conditions. [file Table_1.XLSX]

## Sheet: Table S1
Table S1. Log2OD growth data for specific growth rate calculation under different CH4/air ratio conditions.
t (h)	CH4:Air=5:95	STDEVA	CH4:Air=10:90	STDEVA	CH4:Air=15:85	STDEVA	CH4:Air=20:80	STDEVA	CH4:Air=50:50	STDEVA
0	0.0758749	0	-0.353251	0.266391	-0.152677	0.338648	-0.0837178	0.110217	-0.0820945	0.205906
3	0.219091	0	0.282346	0.415686	0.106968	0.604002	0.413331	0.142362	0.404748	0.0847395
6	0.720716	0	0.649822	0.360283	0.650855	0.0461269	0.610827	0.162821	0.421918	0.0426389
9	0.978928	0	1.3217	0.260489	1.31134	0.0513774	1.01833	0.0619372	0.770676	0.0905593
12	1.08678	0	1.72115	0.213108	1.80585	0.0933349	1.5012	0.0457635	1.34589	0.020869
15	0.469886	0	2.21044	0.198066	2.53693	0.243753	1.85454	0.288183	1.83178	0.163888
18	0.339137	0	2.54416	0.529242	3.3869	0.266451	2.68369	0.00793887	2.4941	0.268125
21	0.350497	0	3.125	0.667421	4.38556	0.152134	3.1314	0.160489	3.09492	0.346377
24	0.731183	0	4.0463	0.418168	5.0607	0.0015283	4.03868	0.151317	3.76791	0.262131
27	0.365133	0	4.58456	0.263431	5.52789	0.0464282	4.48502	0.131107	4.12607	0.331843
30	0.77905	0	5.25271	0.0722288	5.84032	0.0284874	4.86995	0.0488365	4.48107	0.190664
33	0.493647	0	5.45979	0.129716	5.7664	0.202075	5.14863	0.151131	4.80658	0.0943796
36	0.879706	0	5.46141	0.212624	5.8575	0.0527776	4.93842	0.377776	5.08104	0.0150688
39	0.953079	0	5.56046	0.101558	6.00577	0.194979	5.40124	0.132672	5.38965	0.0231169
42	0.867106	0	5.74923	0.0417216	6.14635	0.0446427	5.75721	0.131936	5.5966	0.0790384
45	1.04264	0	5.83075	0.111072	5.98464	0.207465	5.83829	0.140748	5.61338	0.0874941
48	1.17887	0	5.85913	0.0228465	5.95172	0.218792	5.8788	0.123016	5.53227	0.0914498
51	1.33571	0	5.83171	0.0823718	5.91735	0.334404	5.91682	0.136672	5.4608	0.0393746
54	1.76129	0	5.87938	0.160999	5.81369	0.244265	5.86351	0.105081	5.5634	0.0808775
57	1.9279	0	5.92918	0.150539	5.87347	0.361778	5.93074	0.00334472	5.544	0.0579346
60	2.06178	0	5.76547	0.0187531	5.73221	0.27741	5.93919	0.111338	5.57883	0.0256115
63	2.43776	0	5.55912	0.019473	5.69807	0.365502	5.9843	0.136867	5.62276	0.0662392
66	2.63273	0	5.51975	0.06225	5.65879	0.42105	6.03437	0.19736	5.75486	0.0887637
69	2.81885	0	5.41326	0.083763	5.62625	0.51898	5.96572	0.216688	5.82608	0.0799991
72	2.95233	0	5.40768	0.0072095	5.511	0.563276	5.80888	0.188984	5.78845	0.16409
Feed(%)	Growth rate
5	NC
10	0.191±0.003
15	0.287±0.007
20	0.199±0.005
50	0.185±0.034
	NC=not caculate
