# Supplementary material for: Molecular Mechanism Associated With the Impact of Methane/Oxygen Gas Supply Ratios on Cell Growth of Methylomicrobium buryatense 5GB1 Through RNA-Seq
Source: Front Bioeng Biotechnol. 2020 Apr 7;8:263. doi: 10.3389/fbioe.2020.00263 (PMC7154130; doi:10.3389/fbioe.2020.00263)
Supplement: TABLE S2 — Differentially expressed genes of #3 (15% CH4 in air) compared with #2 (10% CH4 in air), #4 (20% CH4 in air), and #5 (50% CH4 in air). [file Table_2.XLSX]

## Sheet: 15-10
Table S2. Differentially expressed genes of #3 (15% CH4 in air) compared with #2 (10% CH4 in air), #4 (20% CH4 in air) and #5 (50% CH4 in air). Sheet 1 #3 vs. #2, Sheet 2 #3 vs. #4 and Sheet 3 #3 vs. #5.
Name	Gene_name	5G_v2_product	(15) - (10)	-log10(p-value) for (15) - (10)
MBURv2_210010		Conserved protein of unknown function	-5.66702	4.11071
MBURv2_210013		Conserved protein of unknown function	-5.65311	3.94526
MBURv2_210304	ilvA	Threonine deaminase	-5.61551	3.18449
MBURv2_130896		Predicted esterase of the alpha/beta hydrolase fold	-5.35154	2.76877
MBURv2_130934		Conserved protein of unknown function	-5.29215	2.54045
MBURv2_210011		Exported protein of unknown function	-5.22888	3.85271
MBURv2_210003		Conserved exported protein of unknown function	-5.01166	3.48278
MBURv2_210008		Conserved exported protein of unknown function	-4.9994	3.08976
MBURv2_210007		Putative Bacterial type II secretion system protein F domain	-4.88712	3.4845
MBURv2_210006		General secretion pathway protein E (Modular protein)	-4.87413	3.61996
MBURv2_130897		Conserved protein of unknown function	-4.78532	2.61587
MBURv2_210009		Conserved exported protein of unknown function	-4.68745	3.77894
MBURv2_130893	cysU	Sulfate/thiosulfate transporter subunit ; membrane component of ABC superfamily	-4.53254	2.71586
MBURv2_40001	mbtH	Protein MbtH	-4.50881	2.46216
MBURv2_10019		Protein of unknown function	-4.42213	3.42532
MBURv2_60084		Conserved protein of unknown function	-4.41785	2.41567
MBURv2_20173	hisC	Histidinol-phosphate aminotransferase 2	-4.36384	2.6212
MBURv2_210298		Putative MxaA protein involved in methanol oxidation	-4.35655	2.82178
MBURv2_210004		Conserved protein of unknown function	-4.34975	3.77038
MBURv2_130930		Formate dehydrogenase, alpha subunit, archaeal-type	-4.33923	2.59377
MBURv2_130895	cysA	Sulfate/thiosulfate transporter subunit ; ATP-binding component of ABC superfamily	-4.30431	2.2007
MBURv2_210015		Conserved membrane protein of unknown function	-4.19648	3.53204
MBURv2_210154	leuD	3-isopropylmalate isomerase subunit	-4.15438	2.51991
MBURv2_130160		Cobalbumin biosynthesis protein	-4.1466	2.79711
MBURv2_130892	sbp	Sulfate transporter subunit ; periplasmic-binding component of ABC superfamily	-4.113	3.11946
MBURv2_210016		Transglutaminase domain protein	-4.07772	3.45213
MBURv2_120133		Conserved protein of unknown function	-4.07678	3.05647
MBURv2_210002		Conserved exported protein of unknown function	-4.06009	2.36951
MBURv2_210301	mxaL	MxaL protein involved in methanol oxidation	-4.0427	2.94869
MBURv2_10073		Putative conjugal transfer protein TrbC	-4.03075	4.09447
MBURv2_130931	fdhD	Protein FdhD homolog	-4.0242	2.4995
MBURv2_30152		Conserved protein of unknown function	-4.01107	2.69803
MBURv2_210037		Protein of unknown function	-4.00713	2.32032
MBURv2_10021		Conserved membrane protein of unknown function	-3.98397	3.54423
MBURv2_80026	pheT	Phenylalanine tRNA synthetase, beta subunit	-3.95434	2.57702
MBURv2_10074	trbB	Putative conjugal transfer protein TrbB	-3.95307	2.90262
MBURv2_130891		Conserved exported protein of unknown function	-3.95031	2.97406
MBURv2_30039		Putative FAD-dependent pyridine nucleotide-disulphide oxidoreductase; nitrate or nitrite reductase subunit	-3.94972	3.46373
MBURv2_10015		Glutathione-dependent formaldehyde-activating, GFA	-3.9475	3.10624
MBURv2_20014	emrA	Multidrug resistance protein A	-3.93073	3.3105
MBURv2_240004		Conserved protein of unknown function	-3.92909	2.38223
MBURv2_10005	traL	Protein TraL	-3.92785	3.42044
MBURv2_10018		Pyridoxamine 5'-phosphate oxidase-related FMN-binding protein	-3.92372	5.0304
MBURv2_50441		Conserved protein of unknown function	-3.9206	2.46455
MBURv2_50440	OPLAH	5-oxoprolinase	-3.88337	3.39436
MBURv2_30175		Putative 4'-phosphopantetheinyl transferase HetI	-3.88042	2.90389
MBURv2_160268		Conserved protein of unknown function	-3.86627	4.06158
MBURv2_210557	umuC	DNA polymerase V, subunit C	-3.8584	2.51828
MBURv2_210558	umuD	DNA polymerase V, subunit D	-3.84076	2.28167
MBURv2_20174		Fragment of bifunctional protein [Includes: putative prephenate or cyclohexadienyl dehydrogenase; 3-phosphoshikimate 1-carboxyvinyltransferase (5- enolpyruvylshikimate-3-phosphate synthase) (EPSP synthase) (EPSPS) (AroA)] (part 1)	-3.83421	2.91444
MBURv2_10007	traJ	Protein TraJ	-3.83227	4.61516
MBURv2_20407	ispD	4-diphosphocytidyl-2C-methyl-D-erythritol synthase	-3.81538	2.28953
MBURv2_130105		Multicopper oxidase type 3	-3.80954	2.56084
MBURv2_210252		Conserved protein of unknown function	-3.78827	3.24728
MBURv2_10057		Nuclease	-3.77226	2.22754
MBURv2_30155		Precorrin-2 C20-methyltransferase	-3.7713	2.51187
MBURv2_30156		Precorrin-6y C5,15-methyltransferase (Decarboxylating), CbiE subunit	-3.75841	2.81073
MBURv2_160224		Dipeptide transporter; ATP-binding component of ABC superfamily (Modular protein)	-3.72168	3.17477
MBURv2_160112	tatC	TatABCE protein translocation system subunit	-3.71045	2.19929
MBURv2_30154	cbiG	Cobalamin biosynthesis protein	-3.65409	2.61755
MBURv2_210554		Putative formylmethanofurane dehydrogenase, subunit	-3.6341	4.19707
MBURv2_130929		NADH:ubiquinone oxidoreductase, NADH-binding (51 kD) subunit	-3.62757	2.17072
MBURv2_130157	cobS	Cobalamin synthase	-3.6176	2.60367
MBURv2_10011	topB	DNA topoisomerase 3	-3.60931	4.16143
MBURv2_160318		Pyridine nucleotide-disulphide oxidoreductase family protein	-3.59254	3.38926
MBURv2_130381		Putative permease, major facilitator superfamily	-3.58535	2.95152
MBURv2_130757		DEAD/H associated domain protein	-3.584	4.09562
MBURv2_210300	mxaK	MxaK protein involved in methanol oxidation	-3.57475	3.21693
MBURv2_50363	hypF	Carbamoyltransferase HypF	-3.56569	2.8068
MBURv2_240003		Conserved protein of unknown function	-3.53992	2.10338
MBURv2_10071	trbE	Conjugal transfer protein TrbE	-3.5394	4.53789
MBURv2_10008	traI	Protein TraI	-3.53241	4.32366
MBURv2_210556	folE2	GTP cyclohydrolase folE2 2	-3.50841	2.74575
MBURv2_160269		Protein of unknown function	-3.50595	3.16981
MBURv2_160018		Conserved membrane protein of unknown function	-3.50009	4.12406
MBURv2_80027	pheS	Phenylalanine tRNA synthetase, alpha subunit	-3.48888	2.29772
MBURv2_160267		Conserved protein of unknown function	-3.48801	3.34454
MBURv2_20410	uppP	Undecaprenyl-diphosphatase 2	-3.48261	2.21863
MBURv2_10016		Putative antioxidant peroxiredoxin-related protein	-3.45996	2.94372
MBURv2_210014		Putative methanol dehydrogenase regulatory protein	-3.45867	2.20853
MBURv2_120112		Conserved exported protein of unknown function	-3.4388	4.3391
MBURv2_210089	proB	Gamma-glutamyl kinase	-3.43648	2.82819
MBURv2_210012		Conserved protein of unknown function	-3.43487	2.1182
MBURv2_50037		Conserved protein of unknown function	-3.41617	2.37514
MBURv2_120115		Putative transcriptional regulator	-3.41034	2.58664
MBURv2_130462	rpoC	RNA polymerase, beta prime subunit	-3.39234	2.77146
MBURv2_30038	nasA	Nitrate reductase, large subunit	-3.38952	3.59362
MBURv2_160276		Conserved protein of unknown function	-3.38581	3.12948
MBURv2_130890		Conserved protein of unknown function	-3.35326	2.15752
MBURv2_30165		Transposase	-3.3438	2.25113
MBURv2_130771	atpG	F1 sector of membrane-bound ATP synthase, gamma subunit	-3.3342	2.31753
MBURv2_60083		Conserved protein of unknown function	-3.33281	3.40086
MBURv2_20405	eno	Enolase	-3.31866	2.3585
MBURv2_50420	nqrE	Na(+)-translocating NADH-quinone reductase subunit E	-3.31331	2.91286
MBURv2_30158	cbiC	Cobalt-precorrin-8X methylmutase	-3.3131	2.68555
MBURv2_20015		RND efflux system, outer membrane lipoprotein, NodT family	-3.30984	3.33864
MBURv2_130933		Conserved protein of unknown function	-3.30178	3.50411
MBURv2_210025	tgt	TRNA-guanine transglycosylase	-3.29605	2.62739
MBURv2_30157	cbiD	Putative cobalt-precorrin-6A synthase [deacetylating]	-3.26573	2.6669
MBURv2_30169		Linear gramicidin synthase subunit D [Includes: ATP-dependent D-leucine adenylase ; Leucine racemase [ATP-hydrolyzing] ; ATP-dependent tryptophan adenylase ; ATP-dependent glycine adenylase ; Linear gramicidin--PCP reductase] (fragment)	-3.25408	2.94689
MBURv2_210541		Conserved exported protein of unknown function	-3.24155	3.8119
MBURv2_210555		Putative Uncharacterized GTP-binding protein yjiA	-3.23545	3.43662
MBURv2_20162	ccmF	Heme lyase, CcmF subunit	-3.23058	3.02902
MBURv2_20408	ispF	2C-methyl-D-erythritol 2,4-cyclodiphosphate synthase	-3.2143	2.60919
MBURv2_160264		N-6 DNA methylase	-3.21264	4.57261
MBURv2_10087		Conserved protein of unknown function	-3.20644	3.86595
MBURv2_10072	trbD	Putative conjugal transfer protein TrbD	-3.19709	4.23886
MBURv2_130104	mutS	Methyl-directed mismatch repair protein	-3.19587	2.7337
MBURv2_210093	lspA	Prolipoprotein signal peptidase (signal peptidase II)	-3.18389	2.66287
MBURv2_240002		Conserved hypothetical protein	-3.17984	2.30111
MBURv2_130501		Tetratricopeptide repeat domain protein	-3.1795	2.76159
MBURv2_60073		RND transporter, HAE1/HME family, permease protein	-3.16515	4.4526
MBURv2_10013		DNA primase traC (Modular protein)	-3.16302	4.48919
MBURv2_210550	yjiA	Uncharacterized GTP-binding protein YjiA	-3.16237	4.23257
MBURv2_210297		Putative MxaS protein involved in methanol oxidation	-3.16131	2.59602
MBURv2_130521	lnt	Apolipoprotein N-acyltransferase	-3.1477	2.73003
MBURv2_130827	hutH	Histidine ammonia-lyase protein (Histidase)	-3.13674	3.88671
MBURv2_130957		Conserved protein of unknown function	-3.13529	5.01204
MBURv2_130437	rpmD	50S ribosomal subunit protein L30	-3.13253	2.52489
MBURv2_20075	purB	Adenylosuccinate lyase	-3.13071	2.34012
MBURv2_130772	atpA	F1 sector of membrane-bound ATP synthase, alpha subunit	-3.1285	2.07513
MBURv2_130826		Lipid A biosynthesis acyltransferase	-3.1267	3.21761
MBURv2_20076	trmU	TRNA (5-methylaminomethyl-2-thiouridylate)-methyltransferase	-3.10731	2.88776
MBURv2_20220	bioH	Pimelyl-[acyl-carrier protein] methyl ester esterase	-3.1042	2.11169
MBURv2_10070	trbF	TrbF protein	-3.09993	3.88293
MBURv2_130825		Conserved hypothetical protein; putative glycosyl transferase (group 2 family protein)	-3.09364	3.21365
MBURv2_10009	traG	Conjugal transfer protein TraG	-3.09211	4.23326
MBURv2_160111		Lipolytic protein G-D-S-L family	-3.09019	2.8432
MBURv2_50040		Conserved protein of unknown function	-3.08662	2.2818
MBURv2_210021	ytbE	Aldo/keto reductases	-3.08259	3.16125
MBURv2_130454	rplD	50S ribosomal subunit protein L4	-3.08026	2.20675
MBURv2_60085	fae	Formaldehyde-activating enzyme	-3.07925	2.39097
MBURv2_210579	rlmL	Ribosomal RNA large subunit methyltransferase K/L [Includes: 23S rRNA m2G2445 methyltransferase ; 23S rRNA m7G2069 methyltransferase]	-3.06963	2.54295
MBURv2_210017		Glycosyl hydrolase, family 57 (Modular protein)	-3.06963	2.96908
MBURv2_10004	traM	Protein TraM	-3.06526	3.80716
MBURv2_190075		Exodeoxyribonuclease V, beta subunit	-3.06097	2.7474
MBURv2_10006	traK	Protein TraK	-3.05805	2.73061
MBURv2_20001	waaA	3-deoxy-D-manno-octulosonic acid transferase	-3.04846	2.14611
MBURv2_160275		Conserved protein of unknown function	-3.04417	3.29809
MBURv2_130175	truB	TRNA pseudouridine synthase	-3.04252	2.31281
MBURv2_10010	traF	Plasmid transfer protein TraF	-3.03921	4.56562
MBURv2_20404	kdsA	2-dehydro-3-deoxyphosphooctonate aldolase	-3.03806	2.34345
MBURv2_160250		TonB domain protein	-3.03627	3.84026
MBURv2_130435	secY	Preprotein translocase membrane subunit	-3.01991	2.47017
MBURv2_210299	mxaC	MxaC protein involved in methanol oxidation	-3.00333	2.9056
MBURv2_130551	yacG	Conserved hypothetical protein	-2.99333	2.15742
MBURv2_130836		Protein of unknown function	-2.99196	2.88448
MBURv2_210019		Conserved exported protein of unknown function	-2.98945	2.40529
MBURv2_160163		Conserved protein of unknown function	-2.9879	2.02445
MBURv2_50143		Rhs-family protein	-2.98787	2.88636
MBURv2_210031	yfgB	Putative Fe-S containing enzyme	-2.9813	2.59522
MBURv2_130888		Putative Amino acid adenyltransferase	-2.95794	3.36445
MBURv2_20232	ftsY	Signal recognition particle receptor FtsY	-2.95441	2.85405
MBURv2_130958		Helicase domain protein	-2.95037	4.97413
MBURv2_20171	serC	3-phosphoserine/phosphohydroxythreonine aminotransferase	-2.93787	3.46045
MBURv2_130599	hisD	Histidinol dehydrogenase (HDH)	-2.93681	2.57402
MBURv2_160109		Conserved protein of unknown function	-2.92743	2.83686
MBURv2_160374		Arsenical pump-driving ATPase	-2.92625	2.89775
MBURv2_30112	purL	Phosphoribosylformyl-glycineamide synthetase	-2.91419	3.73058
MBURv2_250011		Conserved protein of unknown function	-2.91259	3.08703
MBURv2_250057	exbD	Biopolymer transport protein exbD2	-2.90392	3.04999
MBURv2_130148	cobT	Nicotinate-nucleotide--dimethylbenzimidazole phosphoribosyltransferase	-2.90383	3.2994
MBURv2_50075	dapB	Dihydrodipicolinate reductase	-2.89659	2.68572
MBURv2_130384		Conserved protein of unknown function	-2.8873	2.31011
MBURv2_130450	rplV	50S ribosomal subunit protein L22	-2.88015	2.17149
MBURv2_130823		Conserved hypothetical protein; putative membrane protein	-2.87632	2.11142
MBURv2_210578	acyP	Acylphosphatase	-2.87602	2.98922
MBURv2_50038	rbgA	Ribosome biogenesis GTPase A	-2.86721	2.76608
MBURv2_210153	leuC	3-isopropylmalate isomerase subunit, dehydratase component	-2.86142	2.49767
MBURv2_210253	moxR	Protein MoxR	-2.8575	3.31618
MBURv2_130122	cysJ	Sulfite reductase [NADPH] flavoprotein alpha-component	-2.84923	2.02866
MBURv2_80046	ybeZ	Putative enzyme with nucleoside triphosphate hydrolase domain	-2.84294	2.71942
MBURv2_30036		Conserved protein of unknown function	-2.8416	2.2306
MBURv2_250059		Conserved exported protein of unknown function	-2.83648	3.39326
MBURv2_160426		Conserved exported protein of unknown function	-2.83382	2.19033
MBURv2_30040		Conserved exported protein of unknown function	-2.83294	2.66342
MBURv2_50282		Protein of unknown function	-2.81897	2.08916
MBURv2_20367		Conserved protein of unknown function	-2.8018	2.92992
MBURv2_210028	secF	SecYEG protein translocase auxillary subunit	-2.80036	2.85037
MBURv2_130702	rsxD	Putative inner membrane oxidoreductase	-2.79653	2.67007
MBURv2_160266		Conserved protein of unknown function	-2.79355	2.34704
MBURv2_190100	lpxC	UDP-3-O-acyl N-acetylglucosamine deacetylase	-2.79108	2.81073
MBURv2_130257	rnhB	Ribonuclease HII, degrades RNA of DNA-RNA hybrids	-2.7861	2.31487
MBURv2_130158		Alpha-ribazole phosphatase	-2.78581	2.00861
MBURv2_130549	dnaK	Chaperone protein DnaK	-2.78174	3.15246
MBURv2_50036	miaA	Delta(2)-isopentenylpyrophosphate tRNA-adenosine transferase	-2.77916	3.18751
MBURv2_190101		Diguanylate cyclase/phosphodiesterase with PAS/PAC sensor(S)	-2.77597	2.29448
MBURv2_20004	yhiN	Putative oxidoreductase with FAD/NAD(P)-binding domain	-2.76609	2.37013
MBURv2_210548		Conserved protein of unknown function	-2.76551	2.46411
MBURv2_50035	mutL	Methyl-directed mismatch repair protein	-2.76109	2.20064
MBURv2_130431	rpoA	RNA polymerase, alpha subunit	-2.7536	2.55578
MBURv2_160014		Conserved exported protein of unknown function	-2.73978	2.53292
MBURv2_50027	hom	Homoserine dehydrogenase	-2.73931	2.239
MBURv2_210036	der	GTPase involved in ribosome synthesis and maintenance	-2.73114	3.23679
MBURv2_210302		Conserved exported protein of unknown function	-2.72997	2.13108
MBURv2_160274		Conserved protein of unknown function	-2.7194	3.9439
MBURv2_20219	bioF	8-amino-7-oxononanoate synthase	-2.71493	2.28545
MBURv2_60195		Acriflavin resistance protein	-2.71249	3.10296
MBURv2_130432	rpsD	30S ribosomal subunit protein S4	-2.71125	2.27849
MBURv2_130839		Propeptide PepSY amd peptidase M4	-2.70575	3.76084
MBURv2_210047	pmoB	Particulate methane monooxygenase beta subunit	-2.70477	2.11288
MBURv2_20409	truD	TRNA pseudouridine synthase D	-2.70256	2.28898
MBURv2_60383		Iron-containing alcohol dehydrogenase	-2.70244	2.58446
MBURv2_20172	pheA	Bifuctional protein [Includes: chorismate mutase P; prephenate dehydratase ]	-2.69807	2.66386
MBURv2_20320		Conserved membrane protein of unknown function	-2.69459	3.10888
MBURv2_50030	recJ	SsDNA exonuclease, 5' --%3E 3'-specific	-2.67653	2.05174
MBURv2_210219		Protein of unknown function	-2.67484	2.58651
MBURv2_210106		Conserved protein of unknown function	-2.67091	4.06337
MBURv2_160222		Protein of unknown function	-2.66931	4.72218
MBURv2_130829		Conserved hypothetical protein	-2.66572	3.22818
MBURv2_20365		Protein of unknown function	-2.65953	2.65353
MBURv2_130276		Conserved protein of unknown function	-2.65553	2.20283
MBURv2_130298	sucD	Succinyl-CoA synthetase, NAD(P)-binding, alpha subunit	-2.65339	2.0825
MBURv2_10067	trbI	Conjugation TrbI-like protein	-2.65018	3.93786
MBURv2_260014		Aminotransferase class-III	-2.64875	2.9812
MBURv2_160325		Uncharacterized ABC transporter ATP-binding protein HI_1087	-2.645	3.40215
MBURv2_130889		Acyl-CoA dehydrogenase domain protein	-2.64338	4.44805
MBURv2_160226		Binding-protein-dependent transport systems inner membrane component	-2.64286	4.56022
MBURv2_160013	aqpZ	Aquaporin	-2.64091	2.89123
MBURv2_130061	ywlC	Putative tRNA threonylcarbamoyladenosine biosynthesis protein YwlC	-2.63987	2.54417
MBURv2_60082	mch	Methenyltetrahydromethanopterin cyclohydrolase	-2.63839	2.13443
MBURv2_160573	ygbF	Hypothetical protein	-2.62663	2.27257
MBURv2_130255	dnaE	DNA polymerase III alpha subunit	-2.62503	3.49203
MBURv2_160436		Conserved protein of unknown function	-2.62329	2.76489
MBURv2_210296		MxaP protein	-2.62077	2.31028
MBURv2_130881	fabF	3-oxoacyl-[acyl-carrier-protein] synthase II	-2.62064	2.68929
MBURv2_130824		AMP-dependent synthetase and ligase	-2.61335	2.58445
MBURv2_60390		Peptidase M15A	-2.60424	4.1668
MBURv2_190103		Conserved protein of unknown function	-2.5954	3.42482
MBURv2_60193		Putative outer membrane efflux protein (OprM-family protein)	-2.57923	3.91317
MBURv2_130880		Putative 1-phosphofructokinase	-2.57518	2.64803
MBURv2_210292	moxJ	Protein MoxJ	-2.57241	3.32306
MBURv2_130452	rplB	50S ribosomal subunit protein L2	-2.57186	2.07058
MBURv2_210291	moxF	Methanol dehydrogenase [cytochrome c] subunit 1	-2.5696	3.82552
MBURv2_130962		Conserved protein of unknown function	-2.56861	4.04687
MBURv2_30055	pabB	Para-aminobenzoate synthase component 1	-2.56438	2.37951
MBURv2_60177		Transcriptional antiterminator, Rof	-2.54297	3.08206
MBURv2_50419	nqrF	Na(+)-translocating NADH-quinone reductase subunit F	-2.54141	3.43867
MBURv2_130278		Putative chaperone heat-shock protein	-2.54026	2.409
MBURv2_130293		Putative GTP-binding protein HSR1-related protein	-2.53505	2.43643
MBURv2_10069	trbG	Conjugal transfer protein TrbG	-2.53417	2.12828
MBURv2_210303	rpiA	Ribose 5-phosphate isomerase, constitutive	-2.53155	2.92224
MBURv2_130108	yaeL	Zinc metallopeptidase	-2.52931	2.36073
MBURv2_250058		Putative TonB family protein	-2.51494	2.51212
MBURv2_160248	exbB	MotA/TolQ/ExbB proton channel family domain protein	-2.51374	3.25739
MBURv2_50007		Efflux transporter, RND family, MFP subunit	-2.50778	4.3872
MBURv2_250100		Conserved protein of unknown function	-2.50189	2.07038
MBURv2_50339		DNA internalization-related competence protein ComEC/Rec2	-2.50138	2.61347
MBURv2_20176	cmk	Cytidylate kinase	-2.49578	4.07748
MBURv2_160265		Transposase	-2.49425	2.86793
MBURv2_160376	ligA	DNA ligase	-2.49137	2.12921
MBURv2_210251		Putative mxaA protein, involved in Ca2+ insertion in methanol dehydrogenase	-2.48935	2.06495
MBURv2_210373		Protein of unknown function	-2.47695	2.58213
MBURv2_210268	yecP	Conserved hypothetical protein	-2.47198	2.30162
MBURv2_60148		Putative sulfate transporter	-2.46375	3.296
MBURv2_50039		Conserved protein of unknown function	-2.46249	2.70769
MBURv2_60059		UBA/THIF-type NAD/FAD binding protein	-2.45648	2.49145
MBURv2_60331		Conserved protein of unknown function	-2.45198	2.97503
MBURv2_20234		Conserved membrane protein of unknown function	-2.45157	2.64123
MBURv2_160227		Solute binding protein-like protein	-2.44221	4.49283
MBURv2_130027	gltA	Citrate synthase	-2.44164	2.69144
MBURv2_130779	soj	Chromosome partitioning protein	-2.44061	2.48739
MBURv2_130416	ilvC	Acetohydroxy acid isomeroreductase and 2-dehydropantoate 2-reductase	-2.43896	2.68708
MBURv2_60382	ppk	Polyphosphate kinase	-2.43675	3.03964
MBURv2_20040	rnhA-dnaQ	Fragment of bifunctional protein [Includes: ribonuclease HI; DNA polymerase III ,epsilon subunit, 3-5 exonucleolytic proofreading function] (part 2)	-2.43501	2.71001
MBURv2_10022		Methyltransferase domain family	-2.42893	3.03671
MBURv2_160098	metF	5,10-methylenetetrahydrofolate reductase	-2.42162	2.53646
MBURv2_60058		Putative transport protein AHA_3492	-2.42075	2.04078
MBURv2_50144		Conserved protein of unknown function	-2.42002	2.69278
MBURv2_50418	apbE	Thiamine biosynthesis lipoprotein ApbE	-2.41835	3.58847
MBURv2_80044	ybeX	Putative protein involved in divalent ion export	-2.4183	3.44884
MBURv2_130314	fhs	Formate--tetrahydrofolate ligase	-2.41608	2.84984
MBURv2_130736		Putative signal transduction protein	-2.41102	2.71906
MBURv2_130084		Conserved protein of unknown function	-2.40613	2.42233
MBURv2_20013	purA	Adenylosuccinate synthetase	-2.40602	2.71726
MBURv2_160285		Putative ferric siderophore transport system, C-terminal periplasmic binding protein TonB	-2.40378	3.01133
MBURv2_220025	ruvB	ATP-dependent DNA helicase, component of RuvABC resolvasome	-2.4029	2.81074
MBURv2_160190		Conserved protein of unknown function	-2.40253	3.9269
MBURv2_160576		Transposase	-2.39788	3.5914
MBURv2_20222	bioD	Dethiobiotin synthetase	-2.39693	2.25613
MBURv2_30174		Conserved protein of unknown function	-2.39681	2.21178
MBURv2_130608		Conserved membrane protein of unknown function	-2.39613	2.08873
MBURv2_50312	tmk	Thymidylate kinase	-2.39027	2.22235
MBURv2_130869		HAMP domain protein	-2.38899	3.48349
MBURv2_30079	dctQ	TRAP C4-dicarboxylate transporter	-2.38762	3.10821
MBURv2_250046		Putative transferase	-2.38589	2.80357
MBURv2_160273		Conserved protein of unknown function	-2.37989	3.16773
MBURv2_50352		Putative rRNA methylase	-2.37809	2.54191
MBURv2_160225		Binding-protein-dependent transport systems inner membrane component	-2.37325	4.74443
MBURv2_160216		Conserved exported protein of unknown function	-2.37171	3.45253
MBURv2_260032	pykA	Pyruvate kinase II	-2.37126	2.35754
MBURv2_20190		Conserved protein of unknown function	-2.3705	2.65566
MBURv2_130383	cysI	Sulfite reductase (NADPH) hemoprotein beta-component	-2.37014	2.21895
MBURv2_130640		Conserved protein of unknown function	-2.36952	2.03948
MBURv2_210030	ndk	Multifunctional nucleoside diphosphate kinase and apyrimidinic endonuclease and 3'-phosphodiesterase	-2.36653	3.16214
MBURv2_60081		Conserved protein of unknown function	-2.35295	2.48517
MBURv2_10020		Methyltransferase type 11	-2.34965	4.06675
MBURv2_160259		Conserved protein of unknown function	-2.34551	2.48571
MBURv2_20231		Conserved exported protein of unknown function	-2.34527	2.49422
MBURv2_250060		Conserved membrane protein of unknown function	-2.34517	2.45434
MBURv2_160306	tktA	Transketolase 1, thiamin-binding	-2.34512	2.70503
MBURv2_50433		Outer membrane efflux protein	-2.33393	3.25802
MBURv2_130770	atpD	F1 sector of membrane-bound ATP synthase, beta subunit	-2.333	2.27283
MBURv2_160314	tktA	Transketolase 1, thiamin-binding	-2.328	2.70003
MBURv2_20006	ABHD	Alpha/beta hydrolase domain-containing protein 11	-2.32131	2.08033
MBURv2_160310	tktA	Transketolase 1, thiamin-binding	-2.31808	2.6589
MBURv2_50413	gpmI	2,3-bisphosphoglycerate-independent phosphoglycerate mutase	-2.31315	4.28277
MBURv2_130170		Protein of unknown function	-2.30982	2.33832
MBURv2_210024	kefB	Glutathione-regulated potassium-efflux system protein	-2.3076	2.91248
MBURv2_130382	nhaD	NhaD-type Na+(Li+)/H+ antiporter	-2.30549	2.24509
MBURv2_130159	cobQ	Cobyric acid synthase	-2.3054	3.89127
MBURv2_50199		CRISPR-associated protein Cas4	-2.30412	2.80247
MBURv2_210263		Conserved protein of unknown function	-2.30382	2.24586
MBURv2_160271		Conserved protein of unknown function	-2.30097	2.02949
MBURv2_160323		Conserved exported protein of unknown function	-2.30018	3.54498
MBURv2_50455		Putative Histidine kinase	-2.29562	3.28795
MBURv2_130438	rpsE	30S ribosomal subunit protein S5	-2.29358	2.07723
MBURv2_50421	nqrD	Na(+)-translocating NADH-quinone reductase subunit D	-2.29233	3.19937
MBURv2_120114		Conserved membrane protein of unknown function	-2.29009	3.4041
MBURv2_10014		Conserved protein of unknown function	-2.28515	4.56327
MBURv2_250050		Putative peptidase M16	-2.28402	3.61528
MBURv2_60060		Putative TatD-related DNase	-2.28349	2.85026
MBURv2_130997		ATPase	-2.28323	2.81832
MBURv2_130482		Conserved protein of unknown function	-2.28221	3.22497
MBURv2_20218	bioB	Biotin synthase	-2.2821	2.0378
MBURv2_250092		Conserved protein of unknown function	-2.28204	2.45026
MBURv2_130177	infB	Translation initiation factor IF-2	-2.27742	2.44812
MBURv2_160555		Diguanylate cyclase/phosphodiesterase with PAS/PAC sensor(S)	-2.27495	3.33545
MBURv2_250096		Putative Type I secretion outer membrane protein	-2.27473	2.3838
MBURv2_50024	kdsB	3-deoxy-manno-octulosonate cytidylyltransferase	-2.27374	2.66605
MBURv2_130483	gatA	Aspartyl/glutamyl-tRNA(Asn/Gln) amidotransferase subunit A	-2.27321	2.6518
MBURv2_160247		MotA/TolQ/ExbB proton channel family protein	-2.25862	3.74428
MBURv2_130524	glyS	Glycine tRNA synthetase, beta subunit	-2.2562	2.34088
MBURv2_60159	soxA	SoxA	-2.25471	2.96974
MBURv2_30065		N-6 DNA methylase	-2.24888	3.96062
MBURv2_210538		ApbE family lipoprotein	-2.24239	2.39826
MBURv2_130274		Putative Calcium/calmodulin-dependent protein kinase	-2.24036	2.68011
MBURv2_160223	pcp	Pyrrolidone-carboxylate peptidase	-2.23645	2.1021
MBURv2_130123	rapA	RNA polymerase-associated protein RapA	-2.23463	3.16343
MBURv2_210094	ampD	N-acetyl-anhydromuranmyl-L-alanine amidase	-2.23325	2.52059
MBURv2_130511		Putative transcriptional regulator, LysR family	-2.23247	2.18138
MBURv2_210382		Methyltransferase FkbM family	-2.22821	2.8998
MBURv2_130598	hisG	ATP-phosphoribosyltransferase	-2.22821	2.30441
MBURv2_50435	cusA	Copper/silver efflux system, membrane component	-2.21986	4.15232
MBURv2_210131	pgk	Phosphoglycerate kinase	-2.21866	3.12579
MBURv2_20429	cvpA	Membrane protein required for colicin V production	-2.21678	3.39091
MBURv2_50309	fabF	3-oxoacyl-[acyl-carrier-protein] synthase II	-2.21608	2.06883
MBURv2_210540	mltF	Membrane-bound lytic murein transglycosylase F	-2.20885	3.49888
MBURv2_210295	moxR	Protein MoxR	-2.2082	2.46535
MBURv2_210248		Glycosyl transferase, family 2	-2.20777	3.42255
MBURv2_210070	rhlE	RNA helicase	-2.20705	2.30437
MBURv2_30109		Sodium:dicarboxylate symporter	-2.19937	2.91713
MBURv2_160255		Type I site-specific deoxyribonuclease, HsdR family	-2.19454	3.50283
MBURv2_160033	yggH	TRNA (m7G46) methyltransferase, SAM-dependent	-2.19416	2.00221
MBURv2_130394	visC	Putative oxidoreductase with FAD/NAD(P)-binding domain	-2.19134	2.66482
MBURv2_10079		Putative ParA-like ATPase involved in plasmid partitioning	-2.18835	3.4799
MBURv2_80077		Putative 5'-adenylylsulfate reductase (APS reductase) (cysH-like)	-2.18811	3.2628
MBURv2_210250	mxaC	MxaC protein	-2.18705	2.44785
MBURv2_80098	cbpA	Curved DNA-binding protein, DnaJ homologue that functions as a co-chaperone of DnaK	-2.18635	2.17115
MBURv2_130523		Phospholipid/glycerol acyltransferase	-2.18505	2.12114
MBURv2_160192		Efflux transporter, RND family, MFP subunit	-2.18403	2.86767
MBURv2_190096	ddlB	D-alanine:D-alanine ligase	-2.18087	3.28037
MBURv2_160554		Putative enzyme	-2.17528	2.5353
MBURv2_210551		Zinc/iron permease	-2.17329	3.9095
MBURv2_130548		Conserved protein of unknown function	-2.1709	2.98282
MBURv2_50423	nqrB	Na(+)-translocating NADH-quinone reductase subunit B	-2.17022	2.51368
MBURv2_30151		Conserved protein of unknown function	-2.16838	3.21848
MBURv2_130173	pnp	Polynucleotide phosphorylase/polyadenylase	-2.16827	2.3032
MBURv2_50028	thrC	Threonine synthase, pyridoxal-5'-phosphate-dependent enzyme	-2.1681	2.56834
MBURv2_20233	ftsE	Transporter subunit: ATP-binding component of ABC superfamily	-2.16624	2.88225
MBURv2_80048		Conserved exported protein of unknown function	-2.16458	2.83872
MBURv2_20012	hisZ	ATP phosphoribosyltransferase	-2.16433	2.33392
MBURv2_130062	pta	Phosphate acetyltransferase	-2.14953	2.07057
MBURv2_210149		Conserved protein of unknown function	-2.14538	2.66606
MBURv2_120085	ispG	4-hydroxy-3-methylbut-2-en-1-yl diphosphate synthase	-2.14507	2.28974
MBURv2_20175		Fragment of bifunctional protein [Includes: putative prephenate or cyclohexadienyl dehydrogenase; 3-phosphoshikimate 1-carboxyvinyltransferase (5- enolpyruvylshikimate-3-phosphate synthase) (EPSP synthase) (EPSPS) (AroA)] (part 2)	-2.14396	3.65979
MBURv2_20170	gyrA	DNA gyrase (type II topoisomerase), subunit A	-2.13898	2.32988
MBURv2_210310		Multi-sensor signal transduction histidine kinase	-2.13777	3.37904
MBURv2_120109	rlmB	23S rRNA (Gm2251)-methyltransferase	-2.13485	2.16148
MBURv2_60362		Conserved protein of unknown function	-2.13355	2.70732
MBURv2_130555	pilC	Type 4 fimbrial assembly protein	-2.12989	2.88247
MBURv2_130517		Conserved protein of unknown function	-2.12797	3.97118
MBURv2_210311		Conserved exported protein of unknown function	-2.1182	3.36096
MBURv2_20091		Protein of unknown function	-2.11609	3.1276
MBURv2_250013		Putative Membrane protein-like protein	-2.11006	3.77337
MBURv2_130012	pdhB	Pyruvate dehydrogenase E2 component; dihydrolipoamide acetyltransferase	-2.10312	2.35114
MBURv2_60321		Putative Response regulator receiver protein	-2.10174	2.34877
MBURv2_130885		Putative oxidoreductase protein; putative dehydrogenase (flavoprotein)	-2.1016	2.86503
MBURv2_130146	thrB	Homoserine kinase	-2.10005	3.23052
MBURv2_80033		Putative heme oxygenase	-2.0841	2.44353
MBURv2_50074	dnaJ	Chaperone Hsp40, co-chaperone with DnaK	-2.08386	2.45894
MBURv2_30064		N-6 DNA methylase	-2.07867	2.49933
MBURv2_210358		Conserved protein of unknown function	-2.07669	2.25732
MBURv2_50145		Conserved protein of unknown function	-2.07392	2.97669
MBURv2_20225	ctaD	Putative cytochrome c oxidase subunit 1	-2.06465	2.00072
MBURv2_210269	yecO	AdoMet-dependent methyltransferase	-2.0646	2.37106
MBURv2_250012		Conserved exported protein of unknown function	-2.06366	2.88411
MBURv2_30041		Nitrate ABC transporter, ATPase subunits C and D	-2.06353	2.21101
MBURv2_130550		Conserved protein of unknown function	-2.06138	2.39096
MBURv2_130109	dxr	1-deoxy-D-xylulose 5-phosphate reductoisomerase	-2.05963	2.19874
MBURv2_130262		AFG1-family ATPase	-2.05844	2.06272
MBURv2_20257		Transposase (fragment)	-2.05678	2.06561
MBURv2_210027	secD	SecYEG protein translocase auxillary subunit	-2.056	2.59195
MBURv2_60373		Putative Histidine kinase	-2.05356	2.98628
MBURv2_210088	obgE	GTPase involved in cell partioning and DNA repair	-2.05042	2.98294
MBURv2_130519		Zinc-containing alcohol dehydrogenase superfamily	-2.05027	3.64009
MBURv2_130834		MotA/TolQ/ExbB proton channel	-2.04691	3.25645
MBURv2_160110		Short-chain dehydrogenase/reductase SDR	-2.04683	4.32807
MBURv2_20228		Cytochrome c oxidase polypeptide III	-2.04561	2.5702
MBURv2_130956		Phospholipase D/Transphosphatidylase	-2.04172	3.5929
MBURv2_130423	moaC	Molybdopterin biosynthesis, protein C	-2.04149	2.08761
MBURv2_60365	cheB	Fused chemotaxis regulator ; protein-glutamate methylesterase in two-component regulatory system with CheA	-2.03902	4.42833
MBURv2_120052		Multiple antibiotic resistance (MarC)-related protein	-2.03505	2.28067
MBURv2_30067		HsdR family type I site-specific deoxyribonuclease	-2.03468	4.7004
MBURv2_160166		Conserved protein of unknown function	-2.0342	4.5877
MBURv2_130395		2-polyprenyl-6-methoxyphenol 4-hydroxylase	-2.03289	2.67326
MBURv2_160015	tpm	Thiopurine S-methyltransferase	-2.02912	3.073
MBURv2_50003		Peptidase S45 penicillin amidase	-2.02672	3.91105
MBURv2_250071		Putative signal transduction protein with CBS domains	-2.025	2.69733
MBURv2_160119	hisH	Imidazole glycerol phosphate synthase, glutamine amidotransferase subunit with HisF	-2.02325	2.16285
MBURv2_60183	alr	Alanine racemase 1, PLP-binding, biosynthetic	-2.02238	2.50983
MBURv2_130424		Putative ABC transporter, permease protein	-2.01481	2.00338
MBURv2_160117	hisF	Imidazole glycerol phosphate synthase, catalytic subunit with HisH	-2.0146	2.86106
MBURv2_160231		Conserved membrane protein of unknown function	-2.014	2.20044
MBURv2_190092	ftsW	Integral membrane protein involved in stabilizing FstZ ring during cell division	-2.01234	2.85239
MBURv2_30074	mfd	Transcription-repair coupling factor	-2.01124	2.9386
MBURv2_60062	hinT	Purine nucleoside phosphoramidase	-2.00915	2.29977
MBURv2_130164		Conserved protein of unknown function	-2.0091	2.46115
MBURv2_30159		CbiX protein	-2.00789	2.282
MBURv2_50006		RND efflux system, outer membrane lipoprotein, NodT family	-2.00299	2.8297
MBURv2_20073	ureF	Urease accessory protein UreF	-2.0023	2.53006
MBURv2_60361	cheW	Purine-binding chemotaxis protein	-1.99769	2.23032
MBURv2_210103	nodW	Nodulation protein W	-1.99627	2.91092
MBURv2_190072		Esterase/lipase/thioesterase family protein	-1.99439	2.47693
MBURv2_160099	sahH	S-adenosyl-L-homocysteine hydrolase	-1.99133	2.183
MBURv2_10066	trbJ	TrbJ protein of DNA transfer system	-1.98517	2.11761
MBURv2_50434		Efflux transporter, RND family, MFP subunit	-1.98291	3.30109
MBURv2_50354	hrpA	ATP-dependent RNA helicase HrpA	-1.97986	2.62166
MBURv2_130794		Conserved protein of unknown function	-1.97879	2.12451
MBURv2_30113		Heat shock protein Hsp20	-1.97826	2.85233
MBURv2_210262	pmbA	Peptidase required for the maturation and secretion of the antibiotic peptide MccB17	-1.97786	2.6651
MBURv2_130030		Putative Fe-S oxidoreductase	-1.97696	2.16986
MBURv2_60237		Putative Histidine kinase	-1.9731	3.65371
MBURv2_210581	rnd	Ribonuclease D	-1.97285	2.96151
MBURv2_160215		Von Willebrand factor type A	-1.9727	3.07191
MBURv2_190094	murC	UDP-N-acetylmuramate:L-alanine ligase	-1.9717	2.42447
MBURv2_130830		Putative TPR domain protein, component of TonB system	-1.96436	3.34514
MBURv2_210040		Response regulator receiver modulated diguanylate cyclase/phosphodiesterase	-1.96303	3.9632
MBURv2_20322	arsD	Arsenical resistance operon trans-acting repressor ArsD	-1.96161	2.53719
MBURv2_80035		Conserved protein of unknown function	-1.96008	2.64507
MBURv2_160317	fbaA	Fructose-bisphosphate aldolase, class II	-1.95557	2.24032
MBURv2_130312	gck	Glycerate 2-kinase	-1.9475	2.91437
MBURv2_120089		Glycosyl transferase, group 1	-1.94376	2.70985
MBURv2_50008		Acriflavin resistance protein	-1.943	3.33619
MBURv2_30160	cbiF	Putative cobalt-precorrin-4 C(11)-methyltransferase	-1.94078	2.0374
MBURv2_130657	era	Membrane-associated, 16S rRNA-binding GTPase	-1.94032	2.61636
MBURv2_210542		Surface antigen (D15)	-1.93741	3.08367
MBURv2_260015		Hopanoid biosynthesis associated RND transporter like protein HpnN	-1.93728	2.62519
MBURv2_30108		Conserved protein of unknown function	-1.93418	4.65176
MBURv2_20034		Putative oligopeptide transport protein (ABC superfamily, atp_bind)	-1.93323	3.51719
MBURv2_160575		Transposase	-1.93313	4.42742
MBURv2_130849		TonB-dependent receptor protein	-1.92944	2.64068
MBURv2_160377		Conserved exported protein of unknown function	-1.92899	2.94299
MBURv2_130277		Putative virion core protein (Lumpy skin disease virus)-like protein	-1.92322	2.88359
MBURv2_130489	mrdA	Transpeptidase involved in peptidoglycan synthesis (penicillin-binding protein 2)	-1.92231	4.20135
MBURv2_30104	sul	Dihydropteroate synthase	-1.92204	2.68283
MBURv2_120113		Conserved exported protein of unknown function	-1.92111	2.13663
MBURv2_30153		Cobalamin (Vitamin B12) biosynthesis CbiG protein	-1.9194	2.07958
MBURv2_60072		Efflux transporter, RND family, MFP subunit	-1.91808	4.02802
MBURv2_160409	pyrX	Aspartate carbamoyltransferase, non-catalytic chain (Dihydroorotase-like protein)	-1.91753	2.95635
MBURv2_160574		Conserved protein of unknown function	-1.91722	2.9385
MBURv2_130163		Conserved protein of unknown function	-1.91716	2.27103
MBURv2_160170		Conserved exported protein of unknown function	-1.91379	2.16509
MBURv2_30107		Conserved protein of unknown function	-1.91292	3.53776
MBURv2_130558		DNA polymerase III chi subunit HolC	-1.91188	2.56679
MBURv2_130463	rpoB	RNA polymerase, beta subunit	-1.90353	2.26599
MBURv2_80049	nadE	NAD synthetase, NH3/glutamine-dependent	-1.90269	3.017
MBURv2_20377	xdhB	Xanthine dehydrogenase, large subunit	-1.89886	3.33605
MBURv2_30060		GTP-binding protein HSR1-related protein	-1.89769	2.81254
MBURv2_160364	baeS	Sensory transduction histidine kinases	-1.89712	2.7487
MBURv2_130503	ectB	Diaminobutyrate--2-oxoglutarate transaminase	-1.89527	4.27844
MBURv2_20415	rpiA	Ribose-5-phosphate isomerase A	-1.89497	3.63119
MBURv2_130481	gatB	Aspartyl/glutamyl-tRNA(Asn/Gln) amidotransferase subunit B	-1.89051	3.52562
MBURv2_50012		Putative biopolymer transport ExbB protein	-1.89026	2.21113
MBURv2_160017		Phospholipid/glycerol acyltransferase	-1.88734	2.35514
MBURv2_130085		Conserved protein of unknown function	-1.8869	3.02432
MBURv2_20085		Conserved protein of unknown function	-1.88255	2.85709
MBURv2_50313		DNA polymerase III, delta prime subunit	-1.87863	2.99197
MBURv2_210374		Protein of unknown function	-1.87475	2.85003
MBURv2_160452		Non-specific serine/threonine protein kinase	-1.87357	2.42148
MBURv2_50307	fabG	3-oxoacyl-[acyl-carrier-protein] reductase	-1.8719	2.47494
MBURv2_30053		Conserved hypothetical protein	-1.86979	3.3678
MBURv2_130504	ectA	L-2,4-diaminobutyric acid acetyltransferase	-1.86264	3.02851
MBURv2_20323	arsA	Arsenical pump-driving ATPase	-1.86195	2.80697
MBURv2_190098	ftsA	ATP-binding cell division protein involved in recruitment of FtsK to Z ring	-1.86193	3.88547
MBURv2_210092	ileS	Isoleucyl-tRNA synthetase	-1.85261	2.02782
MBURv2_190019		Putative Membrane protein	-1.85104	4.02935
MBURv2_210383		Transposase	-1.846	3.82063
MBURv2_190091	murD	UDP-N-acetylmuramoyl-L-alanine:D-glutamate ligase	-1.84549	2.34274
MBURv2_50284	ubiD	3-octaprenyl-4-hydroxybenzoate decarboxylase	-1.84533	3.7243
MBURv2_130831		Putative TonB-like protein	-1.84463	3.00321
MBURv2_20221	bioC	Malonyl-CoA O-methyltransferase BioC	-1.8434	2.73011
MBURv2_50136		Putative ClpA/B-type chaperone (evpH-like)	-1.84321	2.42164
MBURv2_190071		Conserved membrane protein of unknown function	-1.84303	3.34242
MBURv2_130101		Substrate-binding protein involved in ABC-type nitrate/sulfonate/bicarbonate transport system	-1.83348	2.84419
MBURv2_50200	cas1	CRISPR-associated endonuclease Cas1 2	-1.83147	3.96917
MBURv2_30078		TRAP dicarboxylate transporter-DctM subunit	-1.83132	3.29794
MBURv2_130318		Conserved protein of unknown function	-1.8308	3.19384
MBURv2_130415		CDP-diacylglycerol/serine O-phosphatidyltransferase	-1.8307	2.43987
MBURv2_60105		Conserved membrane protein of unknown function	-1.82879	3.07573
MBURv2_50115	birA	Bifunctional protein BirA [Includes: Biotin operon repressor ; Biotin--[acetyl-CoA-carboxylase] synthetase]	-1.82773	2.30235
MBURv2_130786		Conserved membrane protein of unknown function	-1.82103	3.19618
MBURv2_160390		Phosphate-selective porin O and P (modular protein)	-1.81741	2.83544
MBURv2_30115	int	Integrase/recombinase	-1.81525	2.12456
MBURv2_130634	pqqE	Coenzyme PQQ synthesis protein E (Coenzyme PQQ synthesis protein III)	-1.81337	3.02968
MBURv2_210148	hemF	Coproporphyrinogen III oxidase	-1.8106	2.6495
MBURv2_50078	fdh1A	Tungsten-containing NAD-dependent formate dehydrogenase, alpha subunit	-1.8091	2.92713
MBURv2_60037	modC	Molybdenum import ATP-binding protein ModC	-1.79668	2.10408
MBURv2_130477	prfA	Peptide chain release factor RF-1	-1.78921	2.74508
MBURv2_210359		RNA-metabolising metallo-beta-lactamase	-1.78598	2.67147
MBURv2_130121	glt	Glutamate synthase (NADPH)	-1.78397	2.79498
MBURv2_250068		Conserved exported protein of unknown function	-1.78396	3.71735
MBURv2_130594	yrbE	Toluene transporter subunit: membrane component of ABC superfamily	-1.78356	2.00557
MBURv2_60160	moeA	Molybdopterin molybdenumtransferase	-1.77886	3.08483
MBURv2_20431	metZ	O-acylhomoserine sulfhydrylase	-1.77837	2.5942
MBURv2_130324		Conserved protein of unknown function	-1.7749	2.07366
MBURv2_120082		Conserved protein of unknown function	-1.77039	2.26846
MBURv2_20369		Conserved protein of unknown function	-1.7682	3.40194
MBURv2_160319		Copper-translocating P-type ATPase	-1.76726	3.77966
MBURv2_130994	ycg4D	Ycg4D	-1.7666	2.02576
MBURv2_210041		Response regulator receiver modulated diguanylate cyclase/phosphodiesterase with PAS/PAC sensor(S)	-1.76652	3.61779
MBURv2_130091		Conserved protein of unknown function	-1.76341	2.35926
MBURv2_130065		Multidrug resistance protein	-1.76091	3.40767
MBURv2_190024		Permease	-1.76042	2.23623
MBURv2_130313	glyA	Serine hydroxymethyltransferase	-1.76033	2.62075
MBURv2_210095	nadC	Quinolinate phosphoribosyltransferase	-1.75831	2.12302
MBURv2_130701	rnfC	Electron transport complex protein RnfC	-1.7547	2.0845
MBURv2_20371		Two-component signal transduction system response, histidine kinase sensor	-1.7519	3.13374
MBURv2_60389	iscS	Cysteine desulfurase	-1.74941	2.87155
MBURv2_130190		General secretion pathway protein D	-1.74547	3.22104
MBURv2_160229		Carbohydrate kinase, PfkB family	-1.74374	2.23099
MBURv2_130556	pilB	Type 4 fimbrial biogenesis protein	-1.73976	2.20004
MBURv2_160093		Conserved membrane protein of unknown function	-1.73679	2.1805
MBURv2_50032	yjeF	Putative carbohydrate kinase	-1.73676	2.69073
MBURv2_130590	kdsC	3-deoxy-D-manno-octulosonate 8-phosphate phosphatase	-1.73441	2.35881
MBURv2_250015		Putative Diguanylate cyclase	-1.73162	2.6959
MBURv2_130273		Conserved exported protein of unknown function	-1.73062	2.87367
MBURv2_60169		OmpA/MotB domain protein	-1.72467	2.08825
MBURv2_120090		FemAB-related protein, PEP-CTERM system-associated	-1.72249	2.08805
MBURv2_250007		Conserved protein of unknown function	-1.72206	2.64869
MBURv2_220002	gcvP	Glycine decarboxylase, PLP-dependent, subunit (protein P) of glycine cleavage complex	-1.72163	2.84117
MBURv2_120072	hyi	Hydroxypyruvate isomerase	-1.72141	2.49576
MBURv2_130765		Conserved protein of unknown function	-1.71969	3.26808
MBURv2_20368	gdhI	Glucose 1-dehydrogenase 1	-1.71783	4.47642
MBURv2_160207		Conserved protein of unknown function	-1.71682	3.29889
MBURv2_60094		HAD-superfamily hydrolase, subfamily IA, variant 3	-1.71347	2.41193
MBURv2_130417	ilvH	Acetolactate synthase III, thiamin-dependent, small subunit	-1.6967	2.2237
MBURv2_50240		Conserved protein of unknown function	-1.69088	2.32349
MBURv2_130557	valS	Valyl-tRNA synthetase	-1.68958	2.23765
MBURv2_160019	copA	Copper-exporting P-type ATPase A	-1.68595	2.99607
MBURv2_210177	glgA	Glycogen synthase	-1.68436	2.21419
MBURv2_250066		S-adenosyl-L-methionine-dependent methyltransferase, spermidine synthase-related	-1.68146	2.30234
MBURv2_130408		Transposase	-1.68076	2.84806
MBURv2_130766		Metallophosphoesterase	-1.68021	2.07077
MBURv2_60017		Membrane carboxypeptidase	-1.67779	2.85724
MBURv2_130478	prmC	N5-glutamine methyltransferase, modifies release factors RF-1 and RF-2	-1.67481	2.29912
MBURv2_210375		Radical SAM domain iron-sulfur cluster-binding oxidoreductase	-1.67463	3.28799
MBURv2_130291		Conserved membrane protein of unknown function	-1.67445	3.07664
MBURv2_20089		Diguanylate cyclase (Modular protein)	-1.67429	2.51937
MBURv2_130455	rplC	50S ribosomal subunit protein L3	-1.67181	2.81441
MBURv2_210381		Putative Glycosyltransferase	-1.66946	2.44617
MBURv2_130305		Type IV pilus assembly protein PilW	-1.66839	2.29499
MBURv2_250052		Heavy metal transport/detoxification protein	-1.66814	2.54557
MBURv2_160127		Conserved protein of unknown function	-1.66689	2.98067
MBURv2_20319	arsC	Arsenate reductase / phosphotyrosine protein phosphatase	-1.66275	2.62162
MBURv2_50013		Putative biopolymer transport protein (ExbD-like)	-1.66209	2.10034
MBURv2_190093	murG	N-acetylglucosaminyl transferase	-1.65476	3.29904
MBURv2_130510		Putative sulfate transporter	-1.65281	2.79596
MBURv2_120054		Putative potassium uptake protein (TrkH)	-1.6512	2.40512
MBURv2_130866		Conserved protein of unknown function	-1.65103	2.16423
MBURv2_120087		Conserved protein of unknown function	-1.64972	2.86508
MBURv2_130456	rpsJ	30S ribosomal subunit protein S10	-1.64866	2.45621
MBURv2_80085	ymdB	Conserved hypothetical protein	-1.64718	3.33116
MBURv2_160016	mepA	Penicillin-insensitive murein endopeptidase	-1.64644	2.82698
MBURv2_60107		Putative dual serine/threonine-protein kinase/phosphatase	-1.64483	2.00911
MBURv2_130887		Conserved protein of unknown function	-1.64252	2.55008
MBURv2_20433		40-residue YVTN family beta-propeller repeat protein	-1.64114	2.49907
MBURv2_60116		Formylmethanofuran dehydrogenase subunit C	-1.64066	2.52506
MBURv2_160456	yifB	Putative bifunctional enzyme and transcriptional regulator	-1.63981	2.13053
MBURv2_130403	ygiQ	Conserved hypothetical protein	-1.63465	2.25785
MBURv2_80047	miaB	Isopentenyl-adenosine A37 tRNA methylthiolase	-1.62909	2.38822
MBURv2_30049		Conserved exported protein of unknown function	-1.6197	2.46039
MBURv2_130595	yrbD	Toluene transporter subunit: membrane component of ABC superfamily	-1.61847	2.12711
MBURv2_230012		Transposase (fragment)	-1.61433	2.24596
MBURv2_50358		Aminotransferase class V	-1.60885	2.75273
MBURv2_130600	hisC	Histidinol-phosphate aminotransferase 2	-1.60765	2.25577
MBURv2_210033	hisS	Histidyl tRNA synthetase	-1.60719	2.31816
MBURv2_250081		Putative exported hydrolase	-1.60674	3.32299
MBURv2_130737	polA	Fused DNA polymerase I 5'-%3E3' exonuclease ; 3'-%3E5' polymerase ; 3'-%3E5' exonuclease	-1.60513	2.86557
MBURv2_210038		PAS/PAC sensor signal transduction histidine kinase	-1.60422	2.20381
MBURv2_10060		Conserved exported protein of unknown function	-1.60356	2.67858
MBURv2_60003		Alpha amylase catalytic region	-1.60307	2.97411
MBURv2_130870		SagB-type dehydrogenase domain protein	-1.60094	2.3539
MBURv2_120126		Type I restriction-modification system DNA methylase	-1.60071	3.0099
MBURv2_80075	recQ	ATP-dependent DNA helicase RecQ	-1.59958	2.99447
MBURv2_210192		Conserved protein of unknown function	-1.59874	3.30305
MBURv2_80093		Conserved exported protein of unknown function	-1.59867	2.08187
MBURv2_210275	ycaJ	Recombination protein	-1.59311	3.12547
MBURv2_190088	murE	UDP-N-acetylmuramoyl-L-alanyl-D-glutamate:meso-diaminopimelate ligase	-1.5929	2.19997
MBURv2_20378	xdhA	Xanthine dehydrogenase, iron-sulfur cluster and FAD-binding subunit	-1.59136	3.67537
MBURv2_30142		Conserved exported protein of unknown function	-1.58731	3.48563
MBURv2_130955		Conserved protein of unknown function	-1.58651	2.02068
MBURv2_130767	glmS	L-glutamine:D-fructose-6-phosphate aminotransferase	-1.58606	3.05352
MBURv2_160191	czcA	Cation efflux system protein CzcA	-1.58503	3.6296
MBURv2_240085		Putative Phosphate starvation-inducible protein PhoH-like	-1.58111	3.78243
MBURv2_250067		Putative TonB-dependent receptor	-1.57981	3.54372
MBURv2_130083		Conserved protein of unknown function	-1.57954	2.52511
MBURv2_210264	uvrC	Excinuclease UvrABC, endonuclease subunit	-1.57911	2.07728
MBURv2_210413	cyp	Lanosterol 14-alpha demethylase	-1.57894	2.2408
MBURv2_50153		Conserved protein of unknown function	-1.57349	2.25604
MBURv2_130546		Conserved protein of unknown function	-1.57295	2.32747
MBURv2_160123		Tellurite resistance methyltransferase, TehB, core	-1.57129	3.90465
MBURv2_210184	amyC	Alpha-amylase/Glycoside hydrolase, family 57	-1.56937	2.52733
MBURv2_160253		Conserved protein of unknown function	-1.56671	2.27889
MBURv2_130840		Conserved membrane protein of unknown function	-1.56224	3.19401
MBURv2_130272		Conserved exported protein of unknown function	-1.56162	2.35247
MBURv2_60348	dksA	DNA-binding transcriptional regulator of rRNA transcription, DnaK suppressor protein	-1.55777	2.83834
MBURv2_160324		Putative Mammalian cell entry related domain protein	-1.55693	3.49469
MBURv2_20072	ureE	Urease accessory protein	-1.5508	2.00901
MBURv2_130405		Putative reverse transcriptase	-1.54709	2.81058
MBURv2_30026	prmA	Methylase for 50S ribosomal subunit protein L11	-1.54646	2.9186
MBURv2_130565	folK	2-amino-4-hydroxy-6-hydroxymethyldihyropteridine pyrophosphokinase	-1.54631	2.82271
MBURv2_60239		Conserved protein of unknown function	-1.54357	2.84957
MBURv2_50010	tonB	Protein tonB2	-1.54279	3.4931
MBURv2_210114		Putative BarA	-1.54254	2.03233
MBURv2_160407		Conserved protein of unknown function	-1.54154	3.45589
MBURv2_130308		General secretion pathway protein H	-1.54063	2.2161
MBURv2_130921		Secretion protein HlyD	-1.53692	2.23537
MBURv2_250010		Type II secretion system protein	-1.53672	2.59159
MBURv2_210312	rsmB	16S rRNA m5C967 methyltransferase, S-adenosyl-L-methionine-dependent	-1.53597	2.12993
MBURv2_50422	nqrC	Na(+)-translocating NADH-quinone reductase subunit C	-1.53025	3.34069
MBURv2_30035	uvrD	DNA-dependent ATPase I and helicase II	-1.51945	2.71936
MBURv2_210580		Conserved protein of unknown function	-1.51748	2.90879
MBURv2_50326		Conserved protein of unknown function	-1.51649	2.30651
MBURv2_240100		Conserved membrane protein of unknown function	-1.51644	2.07781
MBURv2_20155		Putative phosphorylase, carbohydrate binding	-1.51643	2.70933
MBURv2_80019		Conserved protein of unknown function	-1.51417	2.85611
MBURv2_210284	corA	Magnesium transport protein CorA	-1.513	2.3937
MBURv2_80062		Uncharacterized transporter HI_0895	-1.50741	3.49753
MBURv2_130884		Putative 3-oxoacyl-[acyl-carrier-protein] synthase (Beta-ketoacyl-ACP synthase)	-1.50385	2.1194
MBURv2_160312	rmpA	3-hexulose-6-phosphate synthase	-1.50002	2.26684
MBURv2_80034		Putative PAS/PAC sensor protein	-1.4948	2.39095
MBURv2_20018	norR	Anaerobic nitric oxide reductase transcription regulator NorR	-1.49349	2.75219
MBURv2_50148		Conserved protein of unknown function	-1.49182	2.68037
MBURv2_20343	glcE	Glycolate oxidase FAD binding subunit	-1.49163	2.53945
MBURv2_20237	tag	3-methyl-adenine DNA glycosylase I, constitutive	-1.47902	2.37458
MBURv2_190095	murB	UDP-N-acetylenolpyruvoylglucosamine reductase	-1.47385	3.547
MBURv2_20413	pcm	L-isoaspartate protein carboxylmethyltransferase type II	-1.46898	2.41447
MBURv2_160304	rmpA	3-hexulose-6-phosphate synthase	-1.4686	2.2557
MBURv2_160048		Sporulation domain protein	-1.4675	2.85662
MBURv2_210071	oadB	Putative oxaloacetate decarboxylase beta chain	-1.46613	2.8639
MBURv2_160308	rmpA	3-hexulose-6-phosphate synthase	-1.46558	2.28292
MBURv2_130554	pilD	Type 4 prepilin-like proteins leader peptide processing enzyme (Protein secretion protein XCPA)[Includes: Leader peptidase (Prepilin peptidase); N-methyltransferase ]	-1.46278	2.0664
MBURv2_210285		Putative enzyme	-1.4615	2.93681
MBURv2_130026	acnB	Bifunctional aconitate hydratase 2 and 2-methylisocitrate dehydratase	-1.46011	2.63589
MBURv2_130820		Conserved protein of unknown function	-1.45482	2.23765
MBURv2_80090	yadH	Putative transporter subunit: membrane component of ABC superfamily	-1.45401	2.74926
MBURv2_130632		Conserved protein of unknown function	-1.4494	2.11229
MBURv2_210544		TonB-dependent receptor	-1.44825	2.5321
MBURv2_250051	rsmD	Ribosomal RNA small subunit methyltransferase D	-1.44818	3.17368
MBURv2_160535		H+-transporting two-sector ATPase, gamma subunit	-1.44748	2.01703
MBURv2_210146		Conserved exported protein of unknown function	-1.44617	2.07648
MBURv2_60015	carB	Carbamoyl-phosphate synthase large subunit	-1.44537	2.74486
MBURv2_130271		Conserved protein of unknown function	-1.44432	2.18191
MBURv2_130200	xpsE	Type II secretion system protein E	-1.44171	2.31353
MBURv2_50045	gabD	Putative succinate-semialdehyde dehydrogenase [NADP(+)]	-1.43227	2.40922
MBURv2_210186	amyA	Alpha amylase family protein	-1.43215	2.42599
MBURv2_130496	lipA	Lipoate synthase	-1.431	3.23152
MBURv2_20391	bioA	7,8-diaminopelargonic acid synthase, PLP-dependent	-1.43042	2.75556
MBURv2_60063	recR	Gap repair protein	-1.43001	2.23128
MBURv2_50116	coaX	Type III pantothenate kinase	-1.42451	2.00238
MBURv2_120088	PPDK	Pyruvate, phosphate dikinase	-1.42192	2.2896
MBURv2_80083	apeB	Putative M18 family aminopeptidase 2	-1.4178	2.30753
MBURv2_30016		Conserved protein of unknown function	-1.41522	2.18503
MBURv2_120018		Glycosyl transferase family 2	-1.41288	2.422
MBURv2_210335		6-phosphogluconate dehydrogenase NAD-binding	-1.41054	2.23724
MBURv2_260007		Molybdopterin biosynthesis protein MoeB	-1.40858	2.98247
MBURv2_60231	pntA	Pyridine nucleotide transhydrogenase, alpha subunit	-1.4062	2.35499
MBURv2_210066		ABC transporter permease component (Subunit B)	-1.40361	2.25836
MBURv2_20428		Putative Sporulation domain protein	-1.40107	2.25947
MBURv2_130344		Conserved membrane protein of unknown function	-1.39981	2.48415
MBURv2_130832	exbD	Biopolymer transport protein exbD2	-1.39964	3.48193
MBURv2_60117	ffsA	Formylmethanofuran--tetrahydromethanopterin formyltransferase	-1.3993	2.28226
MBURv2_160141		PAS fold family	-1.3992	3.43453
MBURv2_130426		Protein of unknown function	-1.39378	2.09568
MBURv2_130429	fdxA	7-Fe ferredoxin	-1.39356	2.0993
MBURv2_240101		Alpha-L-glutamate ligase-related protein	-1.39156	2.19342
MBURv2_130326	aroK	Shikimate kinase I	-1.39086	2.04942
MBURv2_190128		Conserved membrane protein of unknown function	-1.38759	2.07355
MBURv2_210249		Glycosyl transferase group 1	-1.384	3.83966
MBURv2_50002		Cyclic peptide transporter	-1.38337	3.57452
MBURv2_50065		MscS Mechanosensitive ion channel	-1.38029	2.01603
MBURv2_130107		Conserved protein of unknown function	-1.37866	2.00979
MBURv2_160043	trpD	Anthranilate phosphoribosyltransferase	-1.3765	2.23763
MBURv2_20054		Conserved protein of unknown function	-1.37613	2.30986
MBURv2_130726	xseA	Exodeoxyribonuclease 7 large subunit	-1.37493	2.61138
MBURv2_120025	rffA	TDP-4-oxo-6-deoxy-D-glucose transaminase	-1.37223	2.29688
MBURv2_250080	clpB	Protein disaggregation chaperone	-1.37184	2.13212
MBURv2_30090	mutM	Formamidopyrimidine/5-formyluracil/ 5-hydroxymethyluracil DNA glycosylase	-1.36459	3.00631
MBURv2_130407		Conserved protein of unknown function	-1.36429	2.93879
MBURv2_130610	ams	Amylosucrase	-1.35913	2.63155
MBURv2_160315		Conserved exported protein of unknown function	-1.35878	3.6273
MBURv2_130518	ygcM	Putative 6-pyruvoyl tetrahydrobiopterin synthase	-1.35647	3.22318
MBURv2_120121		Conserved exported protein of unknown function	-1.35439	2.60876
MBURv2_20483	lysA	Diaminopimelate decarboxylase	-1.35386	2.09576
MBURv2_60048		Conserved membrane protein of unknown function	-1.3509	2.45609
MBURv2_60381	corB	CorB	-1.34986	2.12029
MBURv2_210357		Putative helicase	-1.34758	2.47408
MBURv2_50018	aroC	Chorismate synthase	-1.34479	2.15428
MBURv2_160249		Biopolymer transport protein, ExbD/TolR family	-1.34154	3.48565
MBURv2_20082		Conserved exported protein of unknown function	-1.3374	2.01424
MBURv2_190089	murF	UDP-N-acetylmuramoyl-tripeptide:D-alanyl-D-alanine ligase	-1.33663	2.42382
MBURv2_120083	ftsK	DNA translocase FtsK	-1.3352	2.16714
MBURv2_60086		Peptidase S45 penicillin amidase	-1.33454	2.51534
MBURv2_30068		Protein of unknown function	-1.33347	2.14031
MBURv2_50330	bphF	Biphenyl dioxygenase system ferredoxin subunit	-1.33126	2.18239
MBURv2_130322	hemE	Uroporphyrinogen decarboxylase	-1.33107	2.55475
MBURv2_130500		Putative transporter, SSS family	-1.32922	2.01638
MBURv2_50412	ligA	DNA ligase	-1.32508	2.25278
MBURv2_80100	sdhB	Succinate dehydrogenase, FeS subunit	-1.323	2.0011
MBURv2_120017		Sulfotransferase family protein	-1.32294	3.13431
MBURv2_210539	tnp	Transposase	-1.31451	2.28897
MBURv2_130760	pncB	Nicotinate phosphoribosyltransferase pncB2	-1.31127	2.30998
MBURv2_20092		Putative phosphoketolase 1	-1.30944	2.53017
MBURv2_210185	glgA	Glycogen synthase 2 (Modular protein)	-1.3085	2.9805
MBURv2_20039	estB	Carboxylesterase 2	-1.30788	2.68149
MBURv2_160316	talB	Transaldolase B	-1.29309	2.64943
MBURv2_210191		RNA-directed DNA polymerase (Reverse transcriptase) (fragment)	-1.28441	3.617
MBURv2_210190	NhaP	Putative Na+/H+ antiporter NhaP	-1.28282	3.95789
MBURv2_130623		Conserved protein of unknown function	-1.28052	2.81809
MBURv2_210032		Type IV pilus biogenesis/stability protein PilW	-1.28018	2.25913
MBURv2_50094	capI	Protein CapI	-1.27984	2.44322
MBURv2_20033		Binding-protein-dependent transport systems inner membrane component	-1.26964	2.97162
MBURv2_130228		Conserved protein of unknown function	-1.26518	2.06372
MBURv2_30106		Conserved protein of unknown function	-1.26508	2.74885
MBURv2_210356	groL	Cpn60 chaperonin GroEL, large subunit of GroESL	-1.26124	2.16464
MBURv2_130246	radA	Repair protein radA homolog	-1.25715	2.02078
MBURv2_130924		Putative NAD(P)-binding domain enzyme	-1.24776	2.73544
MBURv2_190124		Mutator MutT protein	-1.24614	2.892
MBURv2_60071		Outer membrane efflux protein	-1.24585	2.06638
MBURv2_50068		Agmatine deiminase	-1.24561	3.37335
MBURv2_210278	yliG	Putative AdoMet-dependent methyltransferase, UPF0004 family	-1.24455	2.41231
MBURv2_210187	glgB	1,4-alpha-glucan branching enzyme	-1.24338	3.47647
MBURv2_50324		Conserved membrane protein of unknown function	-1.24273	2.25242
MBURv2_130110		Phosphatidate cytidylyltransferase	-1.24115	2.17657
MBURv2_60043		RND efflux transporter, HME family, translocase subunit	-1.24109	2.26457
MBURv2_50023	ycaR	Conserved hypothetical protein	-1.24099	2.53326
MBURv2_20426	accD	Acetyl-CoA carboxylase, beta (carboxyltranferase) subunit	-1.24081	2.39717
MBURv2_190105		Putative Histidine kinase	-1.2393	3.38191
MBURv2_20029		PpiC-type peptidyl-prolyl cis-trans isomerase	-1.23749	2.80992
MBURv2_30066		Putative Restriction modification system DNA specificity domain-containing protein	-1.23738	2.57969
MBURv2_80036		Conserved protein of unknown function	-1.23733	2.53646
MBURv2_30083		Putative polyketide synthase; enediyne polyketide synthase	-1.23728	2.43613
MBURv2_160399		Conserved membrane protein of unknown function	-1.23487	3.01952
MBURv2_130778	spoOJ	Chromosome partitioning protein	-1.23443	3.07648
MBURv2_60385		Conserved membrane protein of unknown function	-1.23434	2.78409
MBURv2_120002	tnp	Transposase	-1.23155	2.13161
MBURv2_210260		Conserved protein of unknown function	-1.22894	2.25318
MBURv2_120076		Multi-sensor signal transduction histidine kinase	-1.22882	2.20218
MBURv2_20418		Putative membrane protein	-1.22821	3.05631
MBURv2_240079		Conserved membrane protein of unknown function	-1.22377	3.19392
MBURv2_30017	purD	Phosphoribosylglycinamide synthetase phosphoribosylamine-glycine ligase	-1.22292	2.9434
MBURv2_160058	argB	Acetylglutamate kinase	-1.22195	2.09547
MBURv2_240014		DEAH ATP-dependent helicase	-1.22111	2.73807
MBURv2_130602	petB	Cytochrome b	-1.22	2.29909
MBURv2_20088		Putative Transport-associated protein	-1.21993	2.75724
MBURv2_30054	truA	Pseudouridylate synthase I	-1.21836	2.39958
MBURv2_160465		Putative Diguanylate cyclase	-1.21139	2.29817
MBURv2_20414		Conserved membrane protein of unknown function	-1.21084	2.78371
MBURv2_80051	sseA	Putative 3-mercaptopyruvate sulfurtransferase	-1.21035	3.74917
MBURv2_60061	cysK	Cysteine synthase A, O-acetylserine sulfhydrolase A subunit	-1.20985	2.36726
MBURv2_220007		Multicopper oxidase type 2	-1.20719	2.36933
MBURv2_130307		Type IV pilus biogenesis protein	-1.20503	2.44923
MBURv2_210583		Multi-sensor hybrid histidine kinase (Modular protein)	-1.20411	2.76067
MBURv2_60101	yheS	Fused putative transporter subunits of ABC superfamily: ATP-binding components	-1.20232	2.52683
MBURv2_60258	qoxB	Heme-copper quinol oxidase, subunit II	-1.19919	2.62993
MBURv2_80089	glnE	Glutamine synthetase adenylyltransferase	-1.19891	2.99133
MBURv2_130019	ggt	Gamma-glutamyltranspeptidase	-1.19681	3.32956
MBURv2_20396		Conserved protein of unknown function	-1.18467	3.22923
MBURv2_210532		Conserved exported protein of unknown function	-1.18453	2.46136
MBURv2_130202		Conserved protein of unknown function	-1.18429	2.40303
MBURv2_50285	prlC	Oligopeptidase A	-1.18231	2.24056
MBURv2_210411	cas	Cycloartenol synthase	-1.17622	2.48698
MBURv2_210212		Pyruvate carboxyltransferase	-1.17538	2.94789
MBURv2_160434	korB	Putative 2-oxoglutarate ferredoxin oxidoreductase, beta subunit	-1.17295	2.74989
MBURv2_160240		RNA polymerase sigma factor	-1.16563	2.38135
MBURv2_190090	mraY	Phospho-N-acetylmuramoyl-pentapeptide transferase	-1.154	2.5983
MBURv2_30018	purH	Fused IMP cyclohydrolase ; phosphoribosylaminoimidazolecarboxamide formyltransferase	-1.15296	2.64973
MBURv2_120125		Restriction modification system DNA specificity domain protein	-1.15073	2.54817
MBURv2_250055		MotA/TolQ/ExbB proton channel	-1.14912	2.10479
MBURv2_20145	shc	Putative squalene--hopene cyclase	-1.14751	2.97202
MBURv2_130316	cpsG	Phosphomannomutase	-1.14603	2.78459
MBURv2_210102		Putative Histidine kinase	-1.14385	2.52406
MBURv2_20430	purF	Amidophosphoribosyltransferase	-1.14087	2.06522
MBURv2_50087		Putative formate dehydrogenase accessory protein FdhD	-1.13965	3.37698
MBURv2_130221		Type II secretion system protein E:Response regulator receiver:General secretory system II, protein E, N-terminal	-1.13941	2.1238
MBURv2_210065		ABC transporter ATP-binding protein (Subunit C)	-1.13788	2.00749
MBURv2_60375		Putative Two-component hybrid sensor and regulator	-1.13612	2.24381
MBURv2_220016	thiE	Thiamine-phosphate synthase	-1.13231	2.9361
MBURv2_130275		Putative Phosphonate-transporting ATPase	-1.13088	2.55241
MBURv2_20112		Conserved membrane protein of unknown function	-1.12847	2.73939
MBURv2_160368	pgl	6-phosphogluconolactonase	-1.12764	2.89067
MBURv2_50096		Sugar transferase, PEP-CTERM/EpsH1 system associated	-1.12508	2.76994
MBURv2_20344	glcD	Glycolate oxidase subunit, FAD-linked	-1.12286	2.31984
MBURv2_210585		Multicopper oxidase type 2 (Modular protein)	-1.11707	3.28828
MBURv2_130882	fabG	3-oxoacyl-[acyl-carrier-protein] reductase	-1.11568	2.61212
MBURv2_60089		Conserved protein of unknown function	-1.11428	2.27963
MBURv2_50456		Putative Diguanylate cyclase	-1.11354	2.11813
MBURv2_130388	sucD	Succinyl-CoA synthetase, NAD(P)-binding, alpha subunit	-1.11271	2.03801
MBURv2_130098	gltX	Glutamyl-tRNA synthetase	-1.11109	2.08692
MBURv2_60241	hao	Hydroxylamine oxidoreductase	-1.11094	2.21051
MBURv2_50387		Dienelactone hydrolase	-1.11035	2.91983
MBURv2_210061		Conserved membrane protein of unknown function	-1.10491	2.42732
MBURv2_130436	rplO	50S ribosomal subunit protein L15	-1.09322	2.04721
MBURv2_160410	pyrB	Aspartate carbamoyltransferase, catalytic subunit	-1.09148	2.00478
MBURv2_130742		Conserved membrane protein of unknown function	-1.09141	2.29252
MBURv2_130290		Putative Ggdef family protein	-1.08854	2.72842
MBURv2_160398	cfa	Cyclopropane-fatty-acyl-phospholipid synthase	-1.08097	2.14782
MBURv2_130319		Conserved exported protein of unknown function	-1.07789	2.23259
MBURv2_160116	hisI	Fragment of fused phosphoribosyl-AMP cyclohydrolase ; phosphoribosyl-ATP pyrophosphatase (part 1)	-1.0748	2.9875
MBURv2_80108		Asparagine synthetase	-1.07137	2.4291
MBURv2_130520		Riboflavin-specific deaminase/GTP cyclohydrolase II	-1.06712	2.6173
MBURv2_60144		Putative NAD-dependent epimerase/dehydratase	-1.06682	2.27255
MBURv2_60075		Integral membrane sensor signal transduction histidine kinase	-1.06476	2.5352
MBURv2_80052	TP53I	Quinone oxidoreductase PIG3	-1.06305	2.49943
MBURv2_130480		Conserved protein of unknown function	-1.06208	2.18139
MBURv2_20370	tcrA	Transcriptional regulatory protein TcrA	-1.06095	2.2647
MBURv2_160050	priA	Primosome factor n' (replication factor Y)	-1.05662	2.27629
MBURv2_130217	cheB	Fused chemotaxis regulator ; protein-glutamate methylesterase in two-component regulatory system with CheA	-1.05549	2.39698
MBURv2_130264		Ribose-phosphate pyrophosphokinase	-1.05167	2.25081
MBURv2_20021		Tetratricopeptide domain protein	-1.05061	2.33371
MBURv2_210274	lolA	Outer-membrane lipoprotein carrier protein	-1.04123	3.07181
MBURv2_20032		Binding-protein-dependent transport systems inner membrane component	-1.04001	2.97021
MBURv2_30051	rumA	23S rRNA (Uracil-5-)-methyltransferase(23S rRNA(M- 5-U1939)-methyltransferase)	-1.0361	2.28435
MBURv2_190074		Conserved protein of unknown function	-1.03122	2.74379
MBURv2_210338	speA	Biosynthetic arginine decarboxylase	-1.03019	2.12721
MBURv2_130785		Conserved protein of unknown function	-1.02702	2.7109
MBURv2_250049		Putative peptidase M16	-1.02661	2.21034
MBURv2_160533		Conserved membrane protein of unknown function	-1.02197	2.34822
MBURv2_30103	ppk	Polyphosphate kinase	-1.02067	2.60701
MBURv2_130060	pycB	Pyruvate carboxylase subunit B	-1.0164	2.38444
MBURv2_130360		Conserved protein of unknown function	-1.01521	2.29975
MBURv2_210537		Conserved protein of unknown function	-1.00895	2.06339
MBURv2_60045		Putative Histidine kinase	-1.00813	2.42084
MBURv2_130941		Helicase IV	-1.00222	2.01818
MBURv2_190117		Alpha/beta hydrolase fold protein	1.00052	2.12489
MBURv2_160241		Transcriptional regulator, MerR family	1.0222	2.73221
MBURv2_130371		Conserved protein of unknown function	1.02629	2.2171
MBURv2_130531		Glucokinase	1.04587	2.80553
MBURv2_130473	ispE	4-diphosphocytidyl-2-C-methylerythritol kinase	1.05951	2.02593
MBURv2_50290		Conserved protein of unknown function	1.06201	2.21108
MBURv2_20048		Undecaprenyl-phosphate galactosephosphotransferase	1.06579	2.58286
MBURv2_60251		Putative thiolase; naringenin-chalcone synthase domain	1.07049	2.14372
MBURv2_210245		Protein of unknown function	1.07671	2.0062
MBURv2_130240		Sigma54 specific transcriptional regulator, Fis family	1.07972	2.21581
MBURv2_60313		Conserved protein of unknown function	1.08791	3.10007
MBURv2_160480	fda	Fructose-1,6-bisphosphate aldolase, class II	1.09214	2.45695
MBURv2_120123		Helix-turn-helix motif (Modular protein)	1.10675	2.18252
MBURv2_60172		NADH:ubiquinone oxidoreductase, subunit G, iron-sulfur binding	1.10775	2.62727
MBURv2_120056		Protein of unknown function	1.12099	2.94122
MBURv2_250090		Transposase	1.12851	2.27464
MBURv2_130339		Glycosyl transferase group 1	1.13317	2.65807
MBURv2_210265	pgsA	Phosphatidylglycerophosphate synthetase	1.14214	2.71579
MBURv2_120007		Putative formyl transferase	1.14324	2.01382
MBURv2_30030		Redoxin domain protein	1.14657	2.06789
MBURv2_130095		Conserved hypothetical protein	1.16499	2.73166
MBURv2_210564	cheR	Chemotaxis protein methyltransferase 1	1.16534	3.15168
MBURv2_160182		Conserved protein of unknown function	1.1657	2.56751
MBURv2_50055	mobB	Molybdopterin-guanine dinucleotide biosynthesis adapter protein	1.17426	2.36244
MBURv2_130310	mdh	Malate dehydrogenase	1.17956	3.05059
MBURv2_120031	rffH	Glucose-1-phosphate thymidylyltransferase	1.18012	2.96611
MBURv2_250018	fliM	Flagellar motor switching and energizing component	1.186	3.12521
MBURv2_130287		Conserved exported protein of unknown function	1.18619	2.94163
MBURv2_130965	hgiDIIM	Modification methylase HgiDII	1.18899	2.80549
MBURv2_130686		Peptidase M23	1.19256	2.2854
MBURv2_90001		Conserved protein of unknown function	1.19467	3.03197
MBURv2_60028	nudH	Nucleotide hydrolase	1.19564	2.71962
MBURv2_190051		Putative oxidoreductase, thiamine diP-binding and 4Fe-4S cluster binding protein	1.19696	2.46431
MBURv2_60304		Diguanylate cyclase with PAS/PAC sensor	1.19981	2.59774
MBURv2_130471	rplY	50S ribosomal protein L25	1.20118	2.91678
MBURv2_30010		Putative phosphohistidine phosphatase, SixA	1.20203	3.28379
MBURv2_250030	cheY	Chemotaxis regulator transmitting signal to flagellar motor component	1.20207	2.76103
MBURv2_20157	ccmA	Cytochrome c biogenesis ATP-binding export protein CcmA	1.20327	3.22278
MBURv2_120105		Conserved exported protein of unknown function	1.20881	2.88656
MBURv2_60393		Conserved protein of unknown function	1.21651	2.56809
MBURv2_130648	nadB	Quinolinate synthase, L-aspartate oxidase (B protein) subunit	1.22761	3.23869
MBURv2_160062	yicR	Protein associated with replication fork, possible DNA repair protein	1.22822	3.2497
MBURv2_20053	galU	UTP-glucose-1-phosphate uridylyltransferase	1.23058	2.22473
MBURv2_130818		Protein kinase	1.23168	2.46121
MBURv2_20142		Signal transduction histidine kinase	1.23226	3.38347
MBURv2_20046		Conserved membrane protein of unknown function	1.23662	3.36878
MBURv2_20462		Conserved exported protein of unknown function	1.23918	2.12015
MBURv2_30178		Conserved protein of unknown function	1.24155	2.23047
MBURv2_190085	mraW	S-adenosyl-dependent methyltransferase activity on membrane-located substrates	1.24649	3.29855
MBURv2_130532		Phosphorylase kinase alphabeta	1.24842	2.12925
MBURv2_130665		Molybdopterin binding domain protein	1.25105	2.95629
MBURv2_120055		Putative potassium uptake protein	1.2517	2.69681
MBURv2_190021		Putative Intracellular septation protein A	1.27024	2.84099
MBURv2_60270		Acetyltransferase, gnat family	1.27324	2.92953
MBURv2_210266		Transcriptional regulator, TetR family	1.27602	2.25394
MBURv2_60150		Transcriptional regulator	1.27819	2.53164
MBURv2_130854		Conserved protein of unknown function	1.28386	2.32799
MBURv2_130814		Pentapeptide repeat protein	1.29948	2.12427
MBURv2_120030		Glycosyl transferase family 2	1.3006	2.86564
MBURv2_230002	tolQ	Membrane spanning protein in TolA-TolQ-TolR complex	1.30683	2.63039
MBURv2_210048		Putative thiol-Disulfide oxidoreductase DCC	1.31947	2.21352
MBURv2_10029		Helix-turn-helix, AraC domain protein	1.32064	2.57154
MBURv2_50291		Conserved protein of unknown function	1.32369	2.83151
MBURv2_50452		Uracil-DNA glycosylase superfamily	1.32419	2.88653
MBURv2_160076		Putative ABC-type transport system, ATPase component	1.32474	2.30996
MBURv2_20458		Cytochrome c family protein	1.32515	2.06602
MBURv2_130755		Conserved protein of unknown function	1.32706	2.38814
MBURv2_20159	ccmC	Heme exporter subunit ; membrane component of ABC superfamily	1.33479	2.10809
MBURv2_20453		Transcriptional regulator, LysR family	1.33551	2.23214
MBURv2_50417		Putative signal transduction protein with CBS domains	1.34349	2.54679
MBURv2_130425	sodB	Superoxide dismutase, Fe	1.34794	2.78764
MBURv2_20340		Conserved protein of unknown function	1.35256	2.99378
MBURv2_230001	ybgC	Acyl-CoA thioesterase	1.35691	2.69838
MBURv2_20498		Pilus assembly protein	1.3579	2.18965
MBURv2_50159		FAD-dependent pyridine nucleotide-Disulfide oxidoreductase	1.36092	2.23164
MBURv2_20045		Conserved protein of unknown function	1.36413	3.40911
MBURv2_60189		Conserved protein of unknown function	1.36498	2.29417
MBURv2_160088		Conserved exported protein of unknown function	1.36508	2.10556
MBURv2_30014	pstB	Phosphate transporter subunit ; ATP-binding component of ABC superfamily	1.37407	2.7176
MBURv2_20057		Response regulator receiver	1.39077	2.69005
MBURv2_130651		Putative sigma-E factor regulatory protein	1.39711	3.12775
MBURv2_130303		Putative type-4 fimbrial pilin related signal peptide protein	1.39741	2.37856
MBURv2_130281		Conserved exported protein of unknown function	1.39851	2.37218
MBURv2_130020		Conserved exported protein of unknown function	1.40702	2.76061
MBURv2_210207		Conserved protein of unknown function	1.40847	3.09687
MBURv2_20124		Conserved exported protein of unknown function	1.4101	2.09497
MBURv2_160441		Conserved protein of unknown function	1.41147	2.0883
MBURv2_210397		Cytochrome C assembly protein	1.41192	3.25184
MBURv2_20451		Conserved exported protein of unknown function	1.41355	3.04738
MBURv2_20472	erfK	Putative L,D-transpeptidase ErfK/SrfK	1.42488	3.41311
MBURv2_210351		Cobyrinic acid ac-diamide synthase	1.43107	3.58336
MBURv2_80029	infC	Protein chain initiation factor IF-3	1.44605	2.66869
MBURv2_190080	yraN	Conserved hypothetical protein	1.44917	2.3846
MBURv2_190035	higB	Toxin higB-1	1.45766	3.15902
MBURv2_130544		Conserved protein of unknown function	1.46729	2.48027
MBURv2_30076		Conserved protein of unknown function	1.46776	2.7141
MBURv2_60283		Conserved protein of unknown function	1.46814	2.45994
MBURv2_50427		Regulatory protein, FmdB family	1.46843	2.09435
MBURv2_120043		Conserved protein of unknown function	1.47813	2.42013
MBURv2_260027		Conserved protein of unknown function	1.47825	2.97041
MBURv2_240059		Inorganic pyrophosphatase	1.48061	2.03571
MBURv2_240049		Protein of unknown function	1.48541	2.53441
MBURv2_60029		Putative hydrolase, haloacid dehalogenase-like family	1.49227	2.42534
MBURv2_50085		Putative lipoprotein	1.49383	2.33645
MBURv2_20422		Conserved membrane protein of unknown function	1.49477	3.04264
MBURv2_60220		Putative branched-chain amino acid transport protein (ABC superfamily, peri_bind)	1.49646	2.17735
MBURv2_210329		Conserved exported protein of unknown function	1.50248	2.41731
MBURv2_20100		Exported protein of unknown function	1.50732	3.07405
MBURv2_130731		Cytochrome c class I	1.50887	2.41894
MBURv2_130572		Putative MxaK protein	1.50921	2.48945
MBURv2_10051		Conserved protein of unknown function	1.52262	2.33165
MBURv2_130682		Protein of unknown function	1.52263	2.48911
MBURv2_50405	hflD	High frequency lysogenization protein HflD homolog	1.52886	2.12868
MBURv2_20490		Protein of unknown function	1.54096	3.16603
MBURv2_20210		Membrane protein of unknown function	1.54717	2.63312
MBURv2_50404		Conserved exported protein of unknown function	1.55397	2.26267
MBURv2_50288		Conserved protein of unknown function	1.55403	2.24566
MBURv2_50212		Transcriptional regulator, TetR family	1.55471	3.2334
MBURv2_60254		Conserved protein of unknown function	1.56699	3.07041
MBURv2_130811		Propeptide, PepSY amd peptidase M4	1.57103	2.06571
MBURv2_160144		Conserved membrane protein of unknown function	1.57277	2.50744
MBURv2_20357		MscS Mechanosensitive ion channel	1.57893	2.17876
MBURv2_130412	rimI	Ribosomal-protein-alanine acetyltransferase	1.58251	2.22691
MBURv2_10049		Protein of unknown function	1.58754	2.47089
MBURv2_20382		Rare lipoprotein A	1.58847	2.9931
MBURv2_120008		Conserved protein of unknown function	1.58971	2.14354
MBURv2_80016		Conserved protein of unknown function	1.59255	2.0375
MBURv2_60100		Conserved protein of unknown function	1.60315	2.61197
MBURv2_50299		Lytic transglycosylase catalytic	1.62599	2.71757
MBURv2_60306		Integrase catalytic region	1.62705	2.54925
MBURv2_50296	folE	GTP cyclohydrolase I	1.63414	2.31523
MBURv2_190003		Putative Transcriptional regulator, LuxR family protein	1.6349	3.64632
MBURv2_20464	tdcG	L-serine dehydratase 3	1.64052	2.69344
MBURv2_260004		Conserved protein of unknown function	1.64087	2.59026
MBURv2_130720		Rhodanese domain protein	1.65665	2.44449
MBURv2_100001		Conserved protein of unknown function	1.65745	3.02324
MBURv2_240099		Conserved exported protein of unknown function	1.66051	3.8111
MBURv2_20289		Alpha/beta hydrolase fold protein	1.66086	3.11089
MBURv2_210145	slyD	FKBP-type peptidyl-prolyl cis-trans isomerase	1.66687	2.28261
MBURv2_20474		T/U mismatch-specific DNA glycosylase	1.6711	2.43877
MBURv2_50223		PAS domain S-box/diguanylate cyclase (GGDEF) domain-containing protein (fragment)	1.67351	2.00567
MBURv2_160460		Conserved protein of unknown function	1.67728	2.01648
MBURv2_210345		Response regulator receiver protein	1.6811	3.1716
MBURv2_50220		Integrase (fragment)	1.68502	3.59425
MBURv2_240026		Protein of unknown function	1.68574	3.19007
MBURv2_30098		Cell division protein ZipA	1.68988	2.25049
MBURv2_60297		Conserved protein of unknown function	1.69794	2.89737
MBURv2_160066	yggR	Transporter	1.70117	3.16012
MBURv2_160077		Conserved membrane protein of unknown function	1.70403	2.34974
MBURv2_60186	trpS	Tryptophan--tRNA ligase	1.71247	2.50506
MBURv2_240032		Conserved protein of unknown function	1.71889	3.57736
MBURv2_130939		Conserved membrane protein of unknown function	1.72206	2.38053
MBURv2_20306	yciI	Putative enzyme	1.7222	3.34712
MBURv2_160546		Conserved exported protein of unknown function	1.73472	2.62794
MBURv2_160236		Conserved membrane protein of unknown function	1.74091	3.93084
MBURv2_160491		Putative phage integrase	1.75281	2.04577
MBURv2_20496		Conserved protein of unknown function	1.75342	3.11633
MBURv2_50397		Diguanylate cyclase	1.75763	3.53861
MBURv2_60055		Conserved protein of unknown function	1.77044	2.43398
MBURv2_10045		Conserved protein of unknown function	1.77058	3.41015
MBURv2_20287	bfd	Bacterioferritin-associated ferredoxin	1.77158	2.19926
MBURv2_50372		Conserved protein of unknown function	1.7828	2.35592
MBURv2_90003		Conserved protein of unknown function	1.79196	3.24107
MBURv2_20248		Conserved protein of unknown function	1.79232	2.86242
MBURv2_20363		Conserved protein of unknown function	1.79472	3.60229
MBURv2_210225		Transcriptional regulator, XRE family	1.79598	2.4399
MBURv2_160087		Multicopper oxidase type 2	1.79898	2.333
MBURv2_50056		Heat shock protein DnaJ domain protein	1.8048	2.95178
MBURv2_20271		Transcriptional regulator, TetR family	1.8175	2.14821
MBURv2_130676		Peptidase M23B	1.8188	2.83519
MBURv2_20299	pmrA	Transcriptional regulatory protein PmrA	1.81981	3.34213
MBURv2_60131		Conserved protein of unknown function	1.82107	2.62812
MBURv2_50289		Conserved protein of unknown function	1.82477	3.06282
MBURv2_210116		Invasion gene expression up-regulator SirB	1.8254	2.152
MBURv2_130759		Conserved protein of unknown function	1.83053	2.12543
MBURv2_150010		Putative Fimbrial protein pilin	1.84011	3.31391
MBURv2_20300		Putative transcriptional coactivator/pterin dehydratase	1.84525	2.79316
MBURv2_120131		Conserved protein of unknown function	1.84679	2.60119
MBURv2_60127		Conserved protein of unknown function	1.84892	3.61751
MBURv2_60330		Conserved protein of unknown function	1.85294	2.8164
MBURv2_130498		Conserved exported protein of unknown function	1.85375	2.28676
MBURv2_130687		Protein of unknown function	1.85859	3.26004
MBURv2_160386		Transcriptional regulator, AbrB family (modular protein)	1.86019	2.46383
MBURv2_20259		Conserved protein of unknown function	1.87043	2.79356
MBURv2_30008		Cobyrinic acid ac-diamide synthase	1.87217	2.58346
MBURv2_250091		Rhodanese domain protein	1.8741	3.35795
MBURv2_130399	zapA	Cell division protein ZapA	1.88285	2.59999
MBURv2_130569	fliW	Flagellar assembly factor FliW	1.88988	2.12315
MBURv2_50121		Conserved exported protein of unknown function	1.89737	2.25799
MBURv2_130991		Conserved protein of unknown function	1.89791	4.09299
MBURv2_130638		Conserved protein of unknown function	1.89951	4.05111
MBURv2_120124		Conserved protein of unknown function	1.89988	3.3892
MBURv2_160296	trxA	Thioredoxin 1	1.90641	2.75997
MBURv2_30023		Protein of unknown function	1.91199	2.03811
MBURv2_190078		Conserved protein of unknown function	1.92033	2.53573
MBURv2_20243		Conserved protein of unknown function	1.92151	2.03206
MBURv2_210170		Conserved membrane protein of unknown function	1.93243	3.07645
MBURv2_60357	cheY	Chemotaxis regulator transmitting signal to flagellar motor component	1.9333	3.97063
MBURv2_130340		Protein of unknown function	1.93543	3.22318
MBURv2_190084	mraZ	Protein MraZ	1.94708	3.32779
MBURv2_160371		Putative lipoprotein	1.94979	3.22087
MBURv2_160345		Two-component response regulator	1.95346	3.29327
MBURv2_210122	hspQ	Putative heat shock protein	1.95365	2.51654
MBURv2_20452		Ethyl tert-butyl ether degradation EthD	1.95663	3.63204
MBURv2_210364		Conserved protein of unknown function	1.95873	2.16029
MBURv2_130237	fliE	Flagellar hook-basal body complex protein FliE	1.96965	3.36515
MBURv2_130940		Conserved protein of unknown function	1.99155	3.3086
MBURv2_20007		Conserved exported protein of unknown function	1.99156	2.70191
MBURv2_50378		Putative anti-sigma regulatory factor, serine/threonine protein kinase	1.9953	2.93467
MBURv2_240010		Chromosome segregation ATPase	1.99628	2.44748
MBURv2_80058		Response regulator receiver protein	1.99803	2.08293
MBURv2_50058	rpoS	RNA polymerase, sigma S (sigma 38) factor	2.00585	2.09274
MBURv2_90002		Conserved protein of unknown function	2.01425	4.881
MBURv2_10055		Conserved protein of unknown function	2.01762	2.53706
MBURv2_250083	phoB	DNA-binding response regulator in two-component regulatory system with PhoR (or CreC)	2.0196	3.3359
MBURv2_120029		Protein of unknown function	2.03203	2.46041
MBURv2_160179	yhfA	Conserved hypothetical protein	2.03608	2.28193
MBURv2_210330		Conserved exported protein of unknown function	2.04229	2.54739
MBURv2_230010		Integrase	2.05985	3.81551
MBURv2_30019	fis	DNA-binding protein for site-specific recombination, transcription of rRNA and tRNA operons and DNA replication	2.06068	2.3316
MBURv2_20393		Conserved protein of unknown function	2.06832	2.15691
MBURv2_160439		Prevent-host-death family protein	2.07385	3.74442
MBURv2_160489		Protein of unknown function	2.07723	2.78108
MBURv2_160365	baeR	DNA-binding response regulator in two-component regulatory system with BaeS	2.08106	2.71308
MBURv2_60345	fbp	Fructose-1,6-bisphosphatase	2.08181	4.61935
MBURv2_50302		Conserved protein of unknown function	2.08183	2.55069
MBURv2_50371		Phospholipid/glycerol acyltransferase	2.09519	3.48247
MBURv2_160356	apaG	Protein associated with Co2+ and Mg2+ efflux	2.10687	2.45761
MBURv2_50395		V-type ATP synthase subunit D	2.11848	2.14784
MBURv2_10050		Integrase family protein (fragment)	2.11892	3.69873
MBURv2_130926		Conserved protein of unknown function	2.1262	2.19811
MBURv2_20058		Protein of unknown function	2.13767	2.48982
MBURv2_130669		Conserved protein of unknown function	2.13917	2.00897
MBURv2_20192		Protein of unknown function	2.14874	2.79998
MBURv2_130568	panD	Aspartate 1-decarboxylase	2.14959	3.66912
MBURv2_130752		Conserved protein of unknown function	2.15151	3.25041
MBURv2_130582	minE	Cell division topological specificity factor	2.15797	2.65941
MBURv2_80074		Elongation factor P-like protein	2.16573	2.23194
MBURv2_130238	atoC	Fused response regulator of ato opeon, in two-component system with AtoS: response regulator ; sigma54 interaction protein	2.16753	2.13637
MBURv2_160008		Site-specific recombinase XerD	2.17235	2.91029
MBURv2_50297		Conserved protein of unknown function	2.17364	2.12667
MBURv2_210527		Conserved membrane protein of unknown function	2.17552	4.17672
MBURv2_20301		Conserved membrane protein of unknown function	2.17881	3.15693
MBURv2_210194		RNA-directed DNA polymerase (Reverse transcriptase) (fragment)	2.18035	2.49734
MBURv2_210208		HAD-superfamily hydrolase, subfamily IA, variant 1	2.18301	2.22466
MBURv2_130038		Conserved protein of unknown function	2.18512	2.73582
MBURv2_60276		Conserved exported protein of unknown function	2.1863	3.7318
MBURv2_160523		Conserved protein of unknown function	2.18994	3.61028
MBURv2_160380		Conserved membrane protein of unknown function	2.19401	2.24022
MBURv2_50398		Conserved membrane protein of unknown function	2.20825	4.1162
MBURv2_190006		Conserved protein of unknown function	2.22436	2.21194
MBURv2_130960		Protein of unknown function	2.24046	2.49359
MBURv2_160357		Ankyrin	2.24289	2.80868
MBURv2_210317	smg	Protein smg homolog	2.25949	3.76039
MBURv2_120048		Conserved exported protein of unknown function	2.26534	3.32586
MBURv2_160565	casC	CRISPR system CASCADE complex protein CasC	2.26715	2.05737
MBURv2_130715		Conserved protein of unknown function	2.27669	2.59686
MBURv2_130505		Putative transcription regulator, MarR family protein (fragment)	2.27871	2.23908
MBURv2_130239		PAS/PAC sensor signal transduction histidine kinase	2.2814	2.92566
MBURv2_210054		Glutaredoxin 2	2.28427	2.06942
MBURv2_160469		Putative Metallo-dependent phosphatase	2.28479	3.25152
MBURv2_130753	gmk	Guanylate kinase	2.28961	4.36255
MBURv2_130528		Conserved protein of unknown function	2.29646	3.17616
MBURv2_130541		Conserved protein of unknown function	2.31564	2.87094
MBURv2_160545		PAS protein	2.3161	2.11065
MBURv2_10076		Putative plasmid replication initiator protein	2.31793	2.67927
MBURv2_190041		Conserved protein of unknown function	2.32388	2.10677
MBURv2_80040		Conserved exported protein of unknown function	2.32768	3.03637
MBURv2_20313	ybeB	Hypothetical protein	2.33446	2.11674
MBURv2_120093		Protein-tyrosine kinase	2.3402	2.86159
MBURv2_20168		Conserved protein of unknown function	2.35029	2.06152
MBURv2_130529		Conserved protein of unknown function	2.38133	3.39413
MBURv2_240062		Conserved exported protein of unknown function	2.39539	2.66659
MBURv2_250017		Flagellar basal body-associated protein FliL	2.40477	3.18171
MBURv2_60005		Conserved protein of unknown function	2.40582	2.77882
MBURv2_60165		Conserved protein of unknown function	2.41864	2.22854
MBURv2_130372		Conserved protein of unknown function	2.41977	3.28738
MBURv2_30087		Conserved exported protein of unknown function	2.42147	3.13219
MBURv2_120033		Conserved protein of unknown function	2.42243	2.52875
MBURv2_130650		Conserved protein of unknown function	2.42292	4.2431
MBURv2_210445		Conserved protein of unknown function	2.43373	2.21384
MBURv2_130346		Protein of unknown function	2.43729	2.23061
MBURv2_160478	yefM	Antitoxin YefM	2.43953	3.38643
MBURv2_20270		Transcriptional regulator, LysR family	2.45352	2.82528
MBURv2_130081		Putative anion transporter	2.46727	3.98031
MBURv2_130914		CDP-diacylglycerol/serine O-phosphatidyltransferase	2.46954	3.16495
MBURv2_240071		Conserved protein of unknown function	2.47103	3.58326
MBURv2_160155		Conserved protein of unknown function	2.47221	2.06774
MBURv2_20362		Conserved protein of unknown function	2.48148	2.86889
MBURv2_80064	glnG	Fused DNA-binding response regulator in two-component regulatory system with GlnL: response regulator ; sigma54 interaction protein	2.48518	3.66337
MBURv2_20215		Conserved protein of unknown function	2.48557	2.47016
MBURv2_130142		Putative Hemagglutinin-related protein	2.50128	2.75782
MBURv2_60309		Glutathione peroxidase	2.50376	2.99738
MBURv2_50403		Diguanylate phosphodiesterase	2.50768	2.71178
MBURv2_140002		Exported protein of unknown function	2.50968	3.53328
MBURv2_80024		Transcriptional regulator, MerR family	2.516	3.40407
MBURv2_130606		Conserved protein of unknown function	2.52337	2.47075
MBURv2_30013		Putative ABC-type phosphate transport system, auxiliary and permease component	2.55087	4.38659
MBURv2_130913		Conserved protein of unknown function	2.5554	3.10379
MBURv2_210386		Putative Protein FlaG	2.55643	3.24942
MBURv2_130475		Tetratricopeptide TPR_2 repeat protein	2.55763	2.17394
MBURv2_120098		Conserved exported protein of unknown function	2.56589	2.36047
MBURv2_160348	dfrA	Dihydrofolate reductase	2.56829	2.59707
MBURv2_210427		Transposase (fragment)	2.57315	2.31879
MBURv2_60278		Conserved protein of unknown function	2.57447	3.21399
MBURv2_210396		Conserved protein of unknown function	2.57822	3.66915
MBURv2_30141		Conserved protein of unknown function	2.57996	5.01073
MBURv2_60333		Conserved protein of unknown function	2.58757	3.17758
MBURv2_210233		Transposase	2.5878	2.48289
MBURv2_80041		Conserved exported protein of unknown function	2.60252	3.39568
MBURv2_50053		Rhodanese domain protein	2.60501	3.76672
MBURv2_250120		Conserved protein of unknown function	2.61133	2.1083
MBURv2_20495		Conserved exported protein of unknown function	2.61636	2.21951
MBURv2_60307		Conserved protein of unknown function	2.62846	2.39435
MBURv2_210526		Diguanylate cyclase	2.62983	3.96797
MBURv2_60298		Conserved protein of unknown function	2.63328	2.84033
MBURv2_130252		Protein of unknown function	2.63729	3.26572
MBURv2_210566	flgC	Flagellar component of cell-proximal portion of basal-body rod	2.64291	2.21384
MBURv2_160104	rpsU	30S ribosomal subunit protein S21	2.65099	2.23601
MBURv2_50213	FCA	Cytosine deaminase	2.65483	2.10839
MBURv2_80086	oadG	Putative oxaloacetate decarboxylase gamma chain	2.65889	4.33576
MBURv2_60346	bcp	Putative peroxiredoxin bcp	2.66636	2.86866
MBURv2_160026		Conserved hypothetical protein	2.67569	2.50988
MBURv2_130783		Transcriptional regulator, TraR/DksA family	2.68333	2.52759
MBURv2_70002		Conserved protein of unknown function	2.68572	2.11023
MBURv2_130378		Putative plasmid maintenance system antidote protein, XRE family	2.6929	2.03596
MBURv2_50044		Conserved protein of unknown function	2.72421	2.32881
MBURv2_50396	atpB	V-type ATP synthase beta chain	2.72601	2.80246
MBURv2_160336		CheW protein	2.7294	2.98633
MBURv2_210488		Conserved protein of unknown function	2.73008	3.65754
MBURv2_60325	csrA	Pleiotropic regulatory protein for carbon source metabolism	2.74364	2.55303
MBURv2_210100		Conserved protein of unknown function	2.75091	2.63257
MBURv2_20106		Conserved protein of unknown function	2.7555	2.87966
MBURv2_210388		B-type flagellin	2.77178	2.87639
MBURv2_130260		Outer membrane chaperone Skp (OmpH)	2.77338	3.11994
MBURv2_130284	ksgA	S-adenosylmethionine-6-N',N'-adenosyl (rRNA) dimethyltransferase	2.79512	4.59709
MBURv2_60253		Conserved protein of unknown function	2.80118	2.03715
MBURv2_80105		Diguanylate cyclase	2.82843	3.01777
MBURv2_210563		Chemotaxis protein	2.82946	2.70781
MBURv2_160245		Propeptide PepSY amd peptidase M4	2.84435	2.47413
MBURv2_50202		Protein of unknown function	2.84628	2.14489
MBURv2_240045		Conserved protein of unknown function	2.84842	2.92275
MBURv2_130499		Conserved protein of unknown function	2.86547	4.15423
MBURv2_20497		Putative Fimbrial protein pilin similar to FimU	2.87606	3.19651
MBURv2_160333		Diguanylate cyclase (GGDEF) domain-containing protein	2.88103	2.94859
MBURv2_130097	bfrA	Bacterioferritin	2.88713	2.55579
MBURv2_60344		Conserved membrane protein of unknown function	2.88735	3.88546
MBURv2_30033		FxsA cytoplasmic membrane protein	2.88896	2.22117
MBURv2_130234		Flagellar assembly protein FliH/Type III secretion system HrpE	2.89598	2.27315
MBURv2_130354		Putative nucleic acid-binding protein	2.91526	3.82689
MBURv2_260005		Conserved exported protein of unknown function	2.91819	2.67078
MBURv2_240072		Conserved protein of unknown function	2.92688	4.04904
MBURv2_20331	pstA	High-affinity phosphate transport protein (ABC superfamily, membrane)	2.93096	4.06449
MBURv2_160335		Protein of unknown function	2.93441	3.16244
MBURv2_60308		Glyoxalase/bleomycin resistance protein/dioxygenase	2.93659	3.61433
MBURv2_60315		Exported protein of unknown function	2.94333	2.9699
MBURv2_20476		Conserved protein of unknown function	2.9529	2.51975
MBURv2_210322		Conserved protein of unknown function	2.95688	3.4576
MBURv2_30012		Putative ABC-type phosphate transport system, permease component	2.98689	5.28469
MBURv2_210553		Prevent-host-death family protein	2.99117	2.45043
MBURv2_50092		Membrane protein-like protein	3.00009	2.37293
MBURv2_130235	fliG	Flagellar motor switching and energizing component	3.00196	2.21136
MBURv2_120021		Conserved membrane protein of unknown function	3.00628	2.65138
MBURv2_210423		Conserved exported protein of unknown function	3.00642	3.34855
MBURv2_50051		Histone family protein nucleoid-structuring protein H-NS	3.02043	2.49642
MBURv2_80012		Phosphoadenosine phosphosulfate reductase (fragment)	3.0307	2.85365
MBURv2_160531	nemA	N-ethylmaleimide reductase	3.03907	4.4336
MBURv2_120042		Conserved protein of unknown function	3.04464	2.40967
MBURv2_160568		Conserved protein of unknown function	3.0471	2.12077
MBURv2_160158		Conserved protein of unknown function	3.04939	2.85376
MBURv2_60224		Conserved protein of unknown function	3.06478	4.38467
MBURv2_210450		Conserved protein of unknown function	3.08601	3.57295
MBURv2_60249		Conserved protein of unknown function	3.09694	2.83756
MBURv2_120079		Conserved exported protein of unknown function	3.1026	2.79693
MBURv2_20101		GGDEF family protein	3.1108	2.11634
MBURv2_130916	ppa	Inorganic pyrophosphatase	3.12041	3.10363
MBURv2_60299	vapB	Virulence-associated protein B	3.12678	2.39505
MBURv2_240069		Conserved protein of unknown function	3.12949	2.40204
MBURv2_210471	draT	NAD(+)--dinitrogen-reductase ADP-D-ribosyltransferase	3.14131	3.88676
MBURv2_210512		Conserved protein of unknown function	3.15086	3.92529
MBURv2_30029	aroQ	3-dehydroquinate dehydratase, type II	3.1572	4.91047
MBURv2_30009		CHAD domain containing protein	3.18167	3.17442
MBURv2_160477		Conserved protein of unknown function	3.18462	2.62153
MBURv2_60021	ydhD	Monothiol glutaredoxin	3.18782	2.29248
MBURv2_160339		Conserved protein of unknown function	3.1882	4.02059
MBURv2_130683		Putative monooxygenase	3.21113	5.26076
MBURv2_130975		Protein of unknown function	3.21225	2.85022
MBURv2_130984		Conserved exported protein of unknown function	3.21352	2.78866
MBURv2_10047		Integrase family protein (fragment)	3.22532	3.21545
MBURv2_160334		Chemotaxis protein methyltransferase	3.23479	2.6373
MBURv2_20333	phoU	Phosphate uptake regulator	3.24029	4.78118
MBURv2_50379		Stage II sporulation protein	3.24164	2.46128
MBURv2_130069		Conserved protein of unknown function	3.25224	2.50128
MBURv2_60343	ycjM	Putative sucrose phosphorylase	3.25409	5.85098
MBURv2_160417	rpmB	50S ribosomal subunit protein L28	3.25967	2.73687
MBURv2_20105		Conserved membrane protein of unknown function	3.2687	2.64406
MBURv2_210465		Conserved protein of unknown function	3.27337	3.92393
MBURv2_210055		Cupin 2 conserved barrel domain protein	3.27748	2.31911
MBURv2_120144	gacA	Response regulator GacA	3.28432	2.88056
MBURv2_210451		Conserved protein of unknown function	3.30778	2.35291
MBURv2_250121		Prevent-host-death protein	3.33729	2.09612
MBURv2_130288		Cytochrome c class I	3.33904	2.57025
MBURv2_20332	pstB	Phosphate transporter subunit ; ATP-binding component of ABC superfamily	3.34052	4.76866
MBURv2_250019	fliN	Flagellar motor switching and energizing component	3.35262	2.11294
MBURv2_210434		Conserved protein of unknown function	3.35263	2.29715
MBURv2_60271		Conserved protein of unknown function	3.36367	3.66395
MBURv2_50169		Putative transcriptional regulator, Crp/Fnr family	3.38331	3.12912
MBURv2_130915		Putative SNARE associated Golgi protein-related protein	3.39122	4.27358
MBURv2_210469	draG	ADP-ribosyl-[dinitrogen reductase] glycohydrolase	3.39914	5.36072
MBURv2_210506	clpX	ATPase and specificity subunit of ClpX-ClpP ATP-dependent serine protease	3.46034	4.35102
MBURv2_210454		Conserved protein of unknown function	3.4664	2.78646
MBURv2_130649	rpoE	RNA polymerase, sigma 24 (sigma E) factor	3.47031	3.72143
MBURv2_60266		Conserved protein of unknown function	3.47779	3.15292
MBURv2_160476	relE	Toxin of the RelE-RelB toxin-antitoxin system; Qin prophage	3.48332	2.04692
MBURv2_20335		Conserved protein of unknown function	3.4952	3.63647
MBURv2_130538		Conserved protein of unknown function	3.53489	4.08809
MBURv2_130347		Protein of unknown function	3.5353	2.42193
MBURv2_160027		Conserved protein of unknown function	3.53681	2.08254
MBURv2_60279		Transposase (fragment)	3.53728	3.72376
MBURv2_130285	glgP	Glycogen phosphorylase	3.54534	5.82453
MBURv2_210505		Nitrogen fixation protein NifM	3.56682	3.6352
MBURv2_20136		Putative OmpA/MotB domain protein	3.57115	2.17941
MBURv2_210489		Major facilitator superfamily MFS_1 (fragment)	3.57342	2.65771
MBURv2_240058		Conserved protein of unknown function	3.5758	2.72775
MBURv2_130951		Conserved protein of unknown function	3.58267	2.485
MBURv2_60069		Putative Transcriptional regulator, LuxR family protein	3.58406	2.86446
MBURv2_210455		Conserved protein of unknown function	3.58724	3.11114
MBURv2_130637		Prevent-host-death family protein	3.58916	2.15606
MBURv2_80067	glnK	Nitrogen assimilation regulatory protein for GlnL, GlnE, and AmtB	3.60606	4.59449
MBURv2_160075		Mammalian cell entry related domain protein	3.612	2.27522
MBURv2_130131		Outer membrane lipoprotein, Slp family	3.62553	2.38558
MBURv2_190086	ftsL	Cell division protein FtsL	3.6391	2.21565
MBURv2_130622		Exported protein of unknown function	3.64023	3.1203
MBURv2_160217		Conserved protein of unknown function	3.66001	3.20599
MBURv2_20330	pstC	High-affinity phosphate transport protein (ABC superfamily, membrane)	3.69644	4.327
MBURv2_160341		Putative Methyl-accepting chemotaxis protein	3.70275	4.21555
MBURv2_130985		Conserved membrane protein of unknown function	3.73163	3.60118
MBURv2_210395	fliS	B-type flagellar protein FliS	3.74655	2.92248
MBURv2_60284		Conserved protein of unknown function	3.74979	3.28859
MBURv2_160526		Conserved exported protein of unknown function	3.75529	2.73486
MBURv2_60264		Conserved exported protein of unknown function	3.77903	2.6298
MBURv2_210402	rplS	50S ribosomal subunit protein L19	3.7907	2.15597
MBURv2_210562		Flagella basal body P-ring formation protein FlgA	3.79625	2.94733
MBURv2_210510		Rieske (2Fe-2S) region (fragment)	3.81156	2.77034
MBURv2_130563		Conserved protein of unknown function	3.82446	2.31773
MBURv2_60289		Conserved protein of unknown function	3.83554	3.56994
MBURv2_130663	pyrF	Orotidine 5'-phosphate decarboxylase	3.83815	2.84523
MBURv2_20471		Putative lipoprotein	3.84053	2.47452
MBURv2_10048		Tyrosine recombinase XerC (fragment)	3.85245	2.25935
MBURv2_130398		Conserved protein of unknown function	3.881	2.85866
MBURv2_180009		Conserved protein of unknown function	3.88186	2.16321
MBURv2_160289		Sodium/glutamate symporter	3.89214	2.19582
MBURv2_250105		Conserved exported protein of unknown function	3.92044	2.5698
MBURv2_160442		Conserved protein of unknown function	3.92078	2.52885
MBURv2_30177		Conserved protein of unknown function	3.9227	2.11881
MBURv2_120009		Exported protein of unknown function	3.93614	2.4278
MBURv2_160337		Exported protein of unknown function	3.94094	3.35359
MBURv2_210453		Conserved protein of unknown function	3.97742	2.42345
MBURv2_210513		LRV FeS4 cluster domain protein	3.98081	5.15171
MBURv2_160338		CheA signal transduction histidine kinase	3.98423	3.08666
MBURv2_130397		Conserved protein of unknown function	3.99131	2.63918
MBURv2_30011	pstS1a	ABC-type phosphate transport system, periplasmic component	3.99213	5.76839
MBURv2_160433		Conserved protein of unknown function	4.0011	2.59061
MBURv2_60399		Conserved protein of unknown function	4.02203	2.69397
MBURv2_160291	rubA	Rubredoxin	4.02669	2.74233
MBURv2_210086	rplU	50S ribosomal subunit protein L21	4.03391	2.55247
MBURv2_210509	nifF	Flavodoxin-B	4.0379	5.81608
MBURv2_20104		Conserved protein of unknown function	4.05132	4.50644
MBURv2_160342		Putative Response regulator receiver protein	4.05944	3.73336
MBURv2_210514		Conserved protein of unknown function	4.1108	3.30805
MBURv2_210508		Glutaredoxin-like protein	4.12453	4.09726
MBURv2_210565	flgB	Flagellar component of cell-proximal portion of basal-body rod	4.13412	2.40944
MBURv2_130990		Conserved protein of unknown function	4.13531	2.57366
MBURv2_210561		Anti-sigma-28 factor, FlgM	4.16139	2.89852
MBURv2_20078	clpS	Regulatory protein for ClpA substrate specificity	4.16524	2.66579
MBURv2_50099		Protein of unknown function	4.18161	2.58642
MBURv2_50343	fur	DNA-binding transcriptional dual regulator of siderophore biosynthesis and transport	4.19208	3.14603
MBURv2_130135		Conserved exported protein of unknown function	4.24054	4.16626
MBURv2_20446		Conserved protein of unknown function	4.24674	2.39556
MBURv2_130917		Alkaline phosphatase-like protein	4.24886	4.29602
MBURv2_130570		Conserved protein of unknown function	4.25356	2.65974
MBURv2_130137		Putative TonB-dependent receptor	4.25652	6.36031
MBURv2_210520		Conserved protein of unknown function	4.29786	3.71317
MBURv2_50431		Conserved protein of unknown function	4.33155	2.15399
MBURv2_210499		Nitrogen fixation protein	4.36818	3.49529
MBURv2_210467		Rhodanese-like protein	4.36904	6.62794
MBURv2_60272		Conserved protein of unknown function	4.37279	2.38619
MBURv2_190001		LPXTG-motif cell wall anchor domain protein (fragment)	4.40809	2.72001
MBURv2_210442	iscS	Cysteine desulfurase (tRNA sulfurtransferase), PLP-dependent	4.43191	4.89287
MBURv2_130788		Conserved protein of unknown function	4.43808	2.2111
MBURv2_210560		FlgN family protein	4.44177	2.88389
MBURv2_250086		Conserved protein of unknown function	4.53312	6.09002
MBURv2_160524		Putative Transcriptional Regulator, Fis family	4.53806	3.38851
MBURv2_190033		Conserved protein of unknown function	4.56226	2.4142
MBURv2_130096		Conserved exported protein of unknown function	4.56929	2.38928
MBURv2_210497	nifN	Nitrogenase iron-molybdenum cofactor biosynthesis protein NifN	4.57278	5.02944
MBURv2_130141		Conserved exported protein of unknown function	4.57384	4.30488
MBURv2_20298		Conserved protein of unknown function	4.58031	3.06704
MBURv2_210443		Conserved protein of unknown function	4.6247	2.77157
MBURv2_60392		Conserved protein of unknown function	4.65356	2.77716
MBURv2_210171		Conserved protein of unknown function	4.66286	2.44456
MBURv2_230011		Protein of unknown function	4.66948	2.44523
MBURv2_80055		Fatty acid hydroxylase	4.67994	6.09667
MBURv2_160340		Chemotaxis protein CheY	4.71559	3.02091
MBURv2_210484	fprA	Type A flavoprotein fprA	4.72545	4.84609
MBURv2_240017		Uncharacterized small protein	4.82367	2.49506
MBURv2_210472	nifA	Nif-specific regulatory protein	4.84884	4.96754
MBURv2_160471		Conserved protein of unknown function	4.87149	4.09909
MBURv2_80065	glnL	Sensory histidine kinase in two-component regulatory system with GlnG	4.87911	5.74168
MBURv2_210483		Uncharacterized 15.7 kDa protein in draG 3'region	4.90723	5.47596
MBURv2_210466		Conserved protein of unknown function	4.91518	4.31732
MBURv2_210452		Protein of unknown function	4.96432	3.55507
MBURv2_50160	rubA	Rubredoxin	4.96763	2.04741
MBURv2_20204		Conserved exported protein of unknown function	4.9937	5.98995
MBURv2_210246		Protein of unknown function	4.99879	2.82746
MBURv2_50400		Conserved exported protein of unknown function	5.01362	2.00472
MBURv2_210468	nifY	Protein NifY	5.02412	5.91928
MBURv2_60227		Conserved protein of unknown function	5.0956	4.27334
MBURv2_210504	nifZ	Protein NifZ	5.11137	3.96776
MBURv2_210487	nifQ	Protein NifQ	5.13043	5.69397
MBURv2_250064	cspC	Stress protein, member of the CspA-family	5.16033	3.54164
MBURv2_210463		Conserved protein of unknown function	5.21713	5.77597
MBURv2_130088		Conserved protein of unknown function	5.22353	2.24816
MBURv2_10046	vsr	XorII very short patch repair endonuclease	5.23211	2.56513
MBURv2_130130		Conserved exported protein of unknown function	5.27361	2.14477
MBURv2_210224	s	Putative toxin component	5.29446	2.01855
MBURv2_210501	fdxB	Ferredoxin-3	5.33196	4.75087
MBURv2_160498		Conserved protein of unknown function	5.35355	2.45727
MBURv2_210498	nifX	Protein NifX	5.35768	5.5497
MBURv2_210461		Conserved protein of unknown function	5.40181	2.89319
MBURv2_240031		Conserved membrane protein of unknown function	5.41132	2.52864
MBURv2_240075	gpgS	Glucosyl-3-phosphoglycerate synthase	5.41584	2.09176
MBURv2_20328	pstS	Putative ABC transporter component; periplasmic phosphate-binding protein	5.46776	5.39969
MBURv2_210478	rsxG	Putative oxidoreductase	5.48445	5.86684
MBURv2_50057		Lipoprotein NlpD/LppB homolog	5.50071	2.36239
MBURv2_210517	nifK	Nitrogenase molybdenum-iron protein beta chain	5.68131	4.87079
MBURv2_130136		Conserved exported protein of unknown function	5.70933	5.31096
MBURv2_210479	rsxE	Putative inner membrane NADH-quinone reductase	5.73959	5.58969
MBURv2_210441	nifU	Nitrogen fixation protein NifU	5.76229	5.1372
MBURv2_20244		Conserved protein of unknown function	5.79237	2.31633
MBURv2_210459		Conserved protein of unknown function	5.8654	3.89568
MBURv2_60400		Conserved protein of unknown function	5.87246	2.43669
MBURv2_210496	nifE	Nitrogenase iron-molybdenum cofactor biosynthesis protein NifE	5.89798	6.09195
MBURv2_210480	rnfH	Protein RnfH	5.93788	4.75422
MBURv2_210473	nifL	Nitrogen fixation regulatory protein	6.01156	4.13145
MBURv2_210494		Major facilitator superfamily MFS_1 (fragment)	6.02926	2.43087
MBURv2_130374		Conserved protein of unknown function	6.04946	2.71948
MBURv2_20329		Membrane protein of unknown function	6.0661	3.83495
MBURv2_130376	pilA	Fimbrial protein	6.07951	2.90867
MBURv2_130138		Biopolymer transport protein, ExbD/TolR family	6.10589	4.65332
MBURv2_210440		Conserved protein of unknown function	6.1085	5.25206
MBURv2_210456	nifV	Homocitrate synthase	6.15222	5.13701
MBURv2_160470		Phosphoesterase PA-phosphatase related protein	6.27724	5.06649
MBURv2_210518	nifD	Nitrogenase molybdenum-iron protein alpha chain	6.29176	5.48951
MBURv2_210519	nifH	Nitrogenase iron protein	6.3773	5.49679
MBURv2_130143		Conserved protein of unknown function	6.39753	5.74131
MBURv2_210530		Conserved protein of unknown function	6.5294	2.46777
MBURv2_210458	nifP	Putative serine acetyltransferase	6.64202	5.0261
MBURv2_160530		Protein of unknown function	6.71938	3.16987
MBURv2_130986		Conserved protein of unknown function	6.78036	3.8892
MBURv2_210481	nifB	FeMo cofactor biosynthesis protein NifB	6.78726	5.77237
MBURv2_20354		Conserved protein of unknown function	6.78846	2.06824
MBURv2_130140		Conserved exported protein of unknown function	6.80458	5.02507
MBURv2_210475	rsxB	Putative iron-sulfur protein	6.88494	5.34073
MBURv2_210486	fdxD	Ferredoxin-5	6.90347	5.91811
MBURv2_210477	rsxD	Putative inner membrane oxidoreductase	6.94844	5.91272
MBURv2_130139		MotA/TolQ/ExbB proton channel family domain protein	7.14382	5.70066
MBURv2_210476	rnfC	Electron transport complex protein rnfC	7.15207	5.95713
MBURv2_210516	nifT	Protein NifT	7.52603	3.44248
MBURv2_190109		Conserved protein of unknown function	7.53145	2.35643
MBURv2_210279		Conserved exported protein of unknown function	7.8426	2.34697
MBURv2_20205		Conserved protein of unknown function	7.84642	2.38907
MBURv2_210474	rsxA	Putative inner membrane subunit of an electron transport system	7.99154	6.14896
MBURv2_210485	fdxC	Ferredoxin-4	8.00738	4.33459

## Sheet: 15-20
Table S2. Differentially expressed genes of #3 (15% CH4 in air) compared with #2 (10% CH4 in air), #4 (20% CH4 in air) and #5 (50% CH4 in air). Sheet 1 #3 vs. #2, Sheet 2 #3 vs. #4 and Sheet 3 #3 vs. #5.
Name	Gene_name	5G_v2_product	(15) - (20)	-log10(p-value) for (15) - (20)
MBURv2_130930		Formate dehydrogenase, alpha subunit, archaeal-type	-3.88995	2.34935
MBURv2_130931	fdhD	Protein FdhD homolog	-3.71578	2.32327
MBURv2_120112		Conserved exported protein of unknown function	-3.64514	4.49698
MBURv2_130929		NADH:ubiquinone oxidoreductase, NADH-binding (51 kD) subunit	-3.6354	2.17524
MBURv2_30152		Conserved protein of unknown function	-3.5662	2.43058
MBURv2_30156		Precorrin-6y C5,15-methyltransferase (Decarboxylating), CbiE subunit	-3.56215	2.68487
MBURv2_210006		General secretion pathway protein E (Modular protein)	-3.41177	2.73739
MBURv2_30155		Precorrin-2 C20-methyltransferase	-3.37503	2.26766
MBURv2_30154	cbiG	Cobalamin biosynthesis protein	-3.31455	2.39793
MBURv2_30158	cbiC	Cobalt-precorrin-8X methylmutase	-3.28587	2.6664
MBURv2_210010		Conserved protein of unknown function	-3.27908	2.72856
MBURv2_210007		Putative Bacterial type II secretion system protein F domain	-3.26955	2.5122
MBURv2_30157	cbiD	Putative cobalt-precorrin-6A synthase [deacetylating]	-3.26772	2.66832
MBURv2_210219		Protein of unknown function	-3.23947	3.03984
MBURv2_130957		Conserved protein of unknown function	-3.21866	5.08471
MBURv2_130148	cobT	Nicotinate-nucleotide--dimethylbenzimidazole phosphoribosyltransferase	-3.10086	3.46573
MBURv2_160374		Arsenical pump-driving ATPase	-3.05742	3.00365
MBURv2_130958		Helicase domain protein	-3.05499	5.07055
MBURv2_50440	OPLAH	5-oxoprolinase	-3.02643	2.78281
MBURv2_130996		Conserved protein of unknown function	-2.999	2.91353
MBURv2_130962		Conserved protein of unknown function	-2.94744	4.41634
MBURv2_210003		Conserved exported protein of unknown function	-2.8582	2.16367
MBURv2_160222		Protein of unknown function	-2.8485	4.90084
MBURv2_160250		TonB domain protein	-2.84718	3.67233
MBURv2_130381		Putative permease, major facilitator superfamily	-2.83229	2.40536
MBURv2_30039		Putative FAD-dependent pyridine nucleotide-disulphide oxidoreductase; nitrate or nitrite reductase subunit	-2.83047	2.65059
MBURv2_210011		Exported protein of unknown function	-2.82055	2.34938
MBURv2_210004		Conserved protein of unknown function	-2.79977	2.67672
MBURv2_130757		DEAD/H associated domain protein	-2.73702	3.3929
MBURv2_60083		Conserved protein of unknown function	-2.73512	2.91198
MBURv2_130933		Conserved protein of unknown function	-2.71702	3.01653
MBURv2_210089	proB	Gamma-glutamyl kinase	-2.70493	2.28527
MBURv2_210013		Conserved protein of unknown function	-2.65814	2.13183
MBURv2_160018		Conserved membrane protein of unknown function	-2.65693	3.40469
MBURv2_30151		Conserved protein of unknown function	-2.63593	3.71664
MBURv2_230012		Transposase (fragment)	-2.6307	3.39551
MBURv2_20014	emrA	Multidrug resistance protein A	-2.60166	2.33647
MBURv2_30160	cbiF	Putative cobalt-precorrin-4 C(11)-methyltransferase	-2.60089	2.6747
MBURv2_30159		CbiX protein	-2.58135	2.85278
MBURv2_130826		Lipid A biosynthesis acyltransferase	-2.57971	2.75159
MBURv2_160318		Pyridine nucleotide-disulphide oxidoreductase family protein	-2.56792	2.5775
MBURv2_210548		Conserved protein of unknown function	-2.534	2.27262
MBURv2_20162	ccmF	Heme lyase, CcmF subunit	-2.5274	2.45468
MBURv2_30038	nasA	Nitrate reductase, large subunit	-2.50804	2.84445
MBURv2_60073		RND transporter, HAE1/HME family, permease protein	-2.50283	3.82534
MBURv2_30079	dctQ	TRAP C4-dicarboxylate transporter	-2.49823	3.22042
MBURv2_120113		Conserved exported protein of unknown function	-2.49791	2.71717
MBURv2_210300	mxaK	MxaK protein involved in methanol oxidation	-2.48317	2.36036
MBURv2_50363	hypF	Carbamoyltransferase HypF	-2.47998	2.00926
MBURv2_130827	hutH	Histidine ammonia-lyase protein (Histidase)	-2.47344	3.27498
MBURv2_160248	exbB	MotA/TolQ/ExbB proton channel family domain protein	-2.41438	3.15698
MBURv2_50420	nqrE	Na(+)-translocating NADH-quinone reductase subunit E	-2.40674	2.18981
MBURv2_30161	cobB	Cobyrinic acid A,C-diamide synthase	-2.40302	2.34528
MBURv2_60373		Putative Histidine kinase	-2.38177	3.35374
MBURv2_160224		Dipeptide transporter; ATP-binding component of ABC superfamily (Modular protein)	-2.35991	2.12996
MBURv2_210554		Putative formylmethanofurane dehydrogenase, subunit	-2.35775	3.08055
MBURv2_210009		Conserved exported protein of unknown function	-2.355	2.13806
MBURv2_160555		Diguanylate cyclase/phosphodiesterase with PAS/PAC sensor(S)	-2.35196	3.41976
MBURv2_160268		Conserved protein of unknown function	-2.30484	2.75528
MBURv2_130839		Propeptide PepSY amd peptidase M4	-2.30464	3.34833
MBURv2_160190		Conserved protein of unknown function	-2.29012	3.80084
MBURv2_130409		Conserved protein of unknown function	-2.26036	2.0956
MBURv2_60310		Protein of unknown function	-2.25852	2.32051
MBURv2_30153		Cobalamin (Vitamin B12) biosynthesis CbiG protein	-2.25502	2.42317
MBURv2_130997		ATPase	-2.25168	2.78539
MBURv2_130825		Conserved hypothetical protein; putative glycosyl transferase (group 2 family protein)	-2.25083	2.45979
MBURv2_160013	aqpZ	Aquaporin	-2.23304	2.50111
MBURv2_210550	yjiA	Uncharacterized GTP-binding protein YjiA	-2.23265	3.32374
MBURv2_60365	cheB	Fused chemotaxis regulator ; protein-glutamate methylesterase in two-component regulatory system with CheA	-2.22835	4.6702
MBURv2_210541		Conserved exported protein of unknown function	-2.20606	2.84504
MBURv2_30065		N-6 DNA methylase	-2.20335	3.90658
MBURv2_130549	dnaK	Chaperone protein DnaK	-2.18702	2.57915
MBURv2_10073		Putative conjugal transfer protein TrbC	-2.17284	2.55124
MBURv2_210532		Conserved exported protein of unknown function	-2.16677	3.9512
MBURv2_10018		Pyridoxamine 5'-phosphate oxidase-related FMN-binding protein	-2.1663	3.44101
MBURv2_130794		Conserved protein of unknown function	-2.16475	2.31475
MBURv2_130170		Protein of unknown function	-2.1569	2.19166
MBURv2_160192		Efflux transporter, RND family, MFP subunit	-2.15056	2.83088
MBURv2_210555		Putative Uncharacterized GTP-binding protein yjiA	-2.11973	2.42347
MBURv2_60003		Alpha amylase catalytic region	-2.11808	3.67486
MBURv2_130255	dnaE	DNA polymerase III alpha subunit	-2.11466	2.95346
MBURv2_130836		Protein of unknown function	-2.10939	2.10308
MBURv2_260014		Aminotransferase class-III	-2.10804	2.44906
MBURv2_210291	moxF	Methanol dehydrogenase [cytochrome c] subunit 1	-2.10636	3.31396
MBURv2_250011		Conserved protein of unknown function	-2.10256	2.3298
MBURv2_50419	nqrF	Na(+)-translocating NADH-quinone reductase subunit F	-2.09909	2.96334
MBURv2_60231	pntA	Pyridine nucleotide transhydrogenase, alpha subunit	-2.08816	3.28841
MBURv2_130956		Phospholipase D/Transphosphatidylase	-2.08028	3.64125
MBURv2_160276		Conserved protein of unknown function	-2.07639	2.02434
MBURv2_160247		MotA/TolQ/ExbB proton channel family protein	-2.06631	3.51406
MBURv2_210106		Conserved protein of unknown function	-2.06604	3.39474
MBURv2_160274		Conserved protein of unknown function	-2.05807	3.22645
MBURv2_130025		Protein of unknown function	-2.05233	2.53465
MBURv2_210088	obgE	GTPase involved in cell partioning and DNA repair	-2.04365	2.97491
MBURv2_120114		Conserved membrane protein of unknown function	-2.04149	3.1165
MBURv2_60222		Putative two-component response regulator protein	-2.03963	2.026
MBURv2_160407		Conserved protein of unknown function	-2.03224	4.17987
MBURv2_60361	cheW	Purine-binding chemotaxis protein	-2.03179	2.26642
MBURv2_50007		Efflux transporter, RND family, MFP subunit	-2.02669	3.81917
MBURv2_160554		Putative enzyme	-2.01669	2.36666
MBURv2_160485		Type III restriction protein res subunit	-2.01294	2.16012
MBURv2_50284	ubiD	3-octaprenyl-4-hydroxybenzoate decarboxylase	-2.00846	3.94672
MBURv2_130057	glnS	Glutamyl-tRNA synthetase	-1.99106	2.38666
MBURv2_190019		Putative Membrane protein	-1.98779	4.21977
MBURv2_130146	thrB	Homoserine kinase	-1.98224	3.08753
MBURv2_160275		Conserved protein of unknown function	-1.97963	2.28759
MBURv2_130889		Acyl-CoA dehydrogenase domain protein	-1.97943	3.67874
MBURv2_50200	cas1	CRISPR-associated endonuclease Cas1 2	-1.97715	4.17303
MBURv2_250092		Conserved protein of unknown function	-1.97623	2.14031
MBURv2_130273		Conserved exported protein of unknown function	-1.97544	3.19652
MBURv2_160191	czcA	Cation efflux system protein CzcA	-1.97206	4.20594
MBURv2_30112	purL	Phosphoribosylformyl-glycineamide synthetase	-1.97166	2.75757
MBURv2_20015		RND efflux system, outer membrane lipoprotein, NodT family	-1.96703	2.13132
MBURv2_250071		Putative signal transduction protein with CBS domains	-1.96181	2.62396
MBURv2_130634	pqqE	Coenzyme PQQ synthesis protein E (Coenzyme PQQ synthesis protein III)	-1.96	3.22151
MBURv2_20171	serC	3-phosphoserine/phosphohydroxythreonine aminotransferase	-1.95275	2.47646
MBURv2_210028	secF	SecYEG protein translocase auxillary subunit	-1.95125	2.04993
MBURv2_60331		Conserved protein of unknown function	-1.94534	2.43642
MBURv2_130416	ilvC	Acetohydroxy acid isomeroreductase and 2-dehydropantoate 2-reductase	-1.9367	2.17638
MBURv2_210248		Glycosyl transferase, family 2	-1.93256	3.0895
MBURv2_60177		Transcriptional antiterminator, Rof	-1.92656	2.43142
MBURv2_60362		Conserved protein of unknown function	-1.92529	2.47255
MBURv2_210436		Protein of unknown function	-1.90949	2.07228
MBURv2_20320		Conserved membrane protein of unknown function	-1.9074	2.30652
MBURv2_250057	exbD	Biopolymer transport protein exbD2	-1.90361	2.09406
MBURv2_60195		Acriflavin resistance protein	-1.89741	2.27576
MBURv2_50199		CRISPR-associated protein Cas4	-1.89295	2.35456
MBURv2_160409	pyrX	Aspartate carbamoyltransferase, non-catalytic chain (Dihydroorotase-like protein)	-1.88814	2.91911
MBURv2_130737	polA	Fused DNA polymerase I 5'-%3E3' exonuclease ; 3'-%3E5' polymerase ; 3'-%3E5' exonuclease	-1.88813	3.26311
MBURv2_60232	pntB	Pyridine nucleotide transhydrogenase, beta subunit	-1.88719	2.49761
MBURv2_250059		Conserved exported protein of unknown function	-1.88517	2.41742
MBURv2_20378	xdhA	Xanthine dehydrogenase, iron-sulfur cluster and FAD-binding subunit	-1.88347	4.11949
MBURv2_50418	apbE	Thiamine biosynthesis lipoprotein ApbE	-1.87883	2.95661
MBURv2_60390		Peptidase M15A	-1.87118	3.3062
MBURv2_50421	nqrD	Na(+)-translocating NADH-quinone reductase subunit D	-1.8699	2.70782
MBURv2_130394	visC	Putative oxidoreductase with FAD/NAD(P)-binding domain	-1.85965	2.29735
MBURv2_50008		Acriflavin resistance protein	-1.85608	3.2214
MBURv2_60193		Putative outer membrane efflux protein (OprM-family protein)	-1.85275	3.06864
MBURv2_50013		Putative biopolymer transport protein (ExbD-like)	-1.84197	2.3174
MBURv2_210030	ndk	Multifunctional nucleoside diphosphate kinase and apyrimidinic endonuclease and 3'-phosphodiesterase	-1.83901	2.5615
MBURv2_130829		Conserved hypothetical protein	-1.83253	2.34746
MBURv2_50012		Putative biopolymer transport ExbB protein	-1.83136	2.14475
MBURv2_50423	nqrB	Na(+)-translocating NADH-quinone reductase subunit B	-1.82653	2.1398
MBURv2_160306	tktA	Transketolase 1, thiamin-binding	-1.82259	2.1476
MBURv2_130489	mrdA	Transpeptidase involved in peptidoglycan synthesis (penicillin-binding protein 2)	-1.81987	4.05501
MBURv2_130085		Conserved protein of unknown function	-1.81667	2.93239
MBURv2_60048		Conserved membrane protein of unknown function	-1.81542	3.15364
MBURv2_50010	tonB	Protein tonB2	-1.81194	3.91128
MBURv2_20377	xdhB	Xanthine dehydrogenase, large subunit	-1.80823	3.21342
MBURv2_210131	pgk	Phosphoglycerate kinase	-1.80708	2.63547
MBURv2_20319	arsC	Arsenate reductase / phosphotyrosine protein phosphatase	-1.806	2.81462
MBURv2_130483	gatA	Aspartyl/glutamyl-tRNA(Asn/Gln) amidotransferase subunit A	-1.80552	2.1451
MBURv2_30078		TRAP dicarboxylate transporter-DctM subunit	-1.80329	3.25924
MBURv2_160314	tktA	Transketolase 1, thiamin-binding	-1.80203	2.13479
MBURv2_130027	gltA	Citrate synthase	-1.80083	2.02842
MBURv2_50435	cusA	Copper/silver efflux system, membrane component	-1.80013	3.60086
MBURv2_130271		Conserved protein of unknown function	-1.79982	2.66874
MBURv2_210292	moxJ	Protein MoxJ	-1.79721	2.46674
MBURv2_60348	dksA	DNA-binding transcriptional regulator of rRNA transcription, DnaK suppressor protein	-1.79688	3.18575
MBURv2_210103	nodW	Nodulation protein W	-1.79541	2.66069
MBURv2_160452		Non-specific serine/threonine protein kinase	-1.791	2.32266
MBURv2_130274		Putative Calcium/calmodulin-dependent protein kinase	-1.78837	2.18111
MBURv2_160310	tktA	Transketolase 1, thiamin-binding	-1.78659	2.08933
MBURv2_160226		Binding-protein-dependent transport systems inner membrane component	-1.78437	3.51795
MBURv2_130395		2-polyprenyl-6-methoxyphenol 4-hydroxylase	-1.77375	2.36562
MBURv2_130272		Conserved exported protein of unknown function	-1.7719	2.63615
MBURv2_160249		Biopolymer transport protein, ExbD/TolR family	-1.76935	4.21227
MBURv2_240014		DEAH ATP-dependent helicase	-1.75085	3.6301
MBURv2_130503	ectB	Diaminobutyrate--2-oxoglutarate transaminase	-1.74918	4.06364
MBURv2_220025	ruvB	ATP-dependent DNA helicase, component of RuvABC resolvasome	-1.74914	2.10517
MBURv2_10072	trbD	Putative conjugal transfer protein TrbD	-1.73916	2.69614
MBURv2_250050		Putative peptidase M16	-1.73452	2.92673
MBURv2_130849		TonB-dependent receptor protein	-1.72789	2.39185
MBURv2_130314	fhs	Formate--tetrahydrofolate ligase	-1.7212	2.09466
MBURv2_10071	trbE	Conjugal transfer protein TrbE	-1.71215	2.68022
MBURv2_60287		Transposase	-1.71179	2.76476
MBURv2_130555	pilC	Type 4 fimbrial assembly protein	-1.69935	2.36409
MBURv2_190092	ftsW	Integral membrane protein involved in stabilizing FstZ ring during cell division	-1.6856	2.44367
MBURv2_10067	trbI	Conjugation TrbI-like protein	-1.67404	2.78178
MBURv2_120125		Restriction modification system DNA specificity domain protein	-1.67202	3.45278
MBURv2_50354	hrpA	ATP-dependent RNA helicase HrpA	-1.67082	2.24526
MBURv2_50036	miaA	Delta(2)-isopentenylpyrophosphate tRNA-adenosine transferase	-1.66935	2.02973
MBURv2_30113		Heat shock protein Hsp20	-1.66789	2.45814
MBURv2_60148		Putative sulfate transporter	-1.66331	2.3671
MBURv2_130481	gatB	Aspartyl/glutamyl-tRNA(Asn/Gln) amidotransferase subunit B	-1.65844	3.1946
MBURv2_130482		Conserved protein of unknown function	-1.64914	2.45467
MBURv2_160225		Binding-protein-dependent transport systems inner membrane component	-1.64671	3.76309
MBURv2_160273		Conserved protein of unknown function	-1.64518	2.30677
MBURv2_160377		Conserved exported protein of unknown function	-1.64254	2.5657
MBURv2_130840		Conserved membrane protein of unknown function	-1.64194	3.31852
MBURv2_160207		Conserved protein of unknown function	-1.63108	3.17096
MBURv2_130123	rapA	RNA polymerase-associated protein RapA	-1.61737	2.40333
MBURv2_130796		ATPase, AAA_4 family	-1.6159	3.89168
MBURv2_160323		Conserved exported protein of unknown function	-1.61179	2.67207
MBURv2_50078	fdh1A	Tungsten-containing NAD-dependent formate dehydrogenase, alpha subunit	-1.61106	2.65341
MBURv2_30067		HsdR family type I site-specific deoxyribonuclease	-1.6097	4.06691
MBURv2_130970		Conserved protein of unknown function	-1.60861	2.41613
MBURv2_10011	topB	DNA topoisomerase 3	-1.60836	2.18929
MBURv2_160325		Uncharacterized ABC transporter ATP-binding protein HI_1087	-1.60547	2.22829
MBURv2_20112		Conserved membrane protein of unknown function	-1.60222	3.60619
MBURv2_250012		Conserved exported protein of unknown function	-1.6003	2.30367
MBURv2_210375		Radical SAM domain iron-sulfur cluster-binding oxidoreductase	-1.60016	3.17445
MBURv2_160004		Conserved protein of unknown function	-1.59789	2.48238
MBURv2_20034		Putative oligopeptide transport protein (ABC superfamily, atp_bind)	-1.58674	3.02266
MBURv2_130765		Conserved protein of unknown function	-1.58571	3.06703
MBURv2_20175		Fragment of bifunctional protein [Includes: putative prephenate or cyclohexadienyl dehydrogenase; 3-phosphoshikimate 1-carboxyvinyltransferase (5- enolpyruvylshikimate-3-phosphate synthase) (EPSP synthase) (EPSPS) (AroA)] (part 2)	-1.58082	2.89715
MBURv2_210551		Zinc/iron permease	-1.58046	3.0954
MBURv2_20429	cvpA	Membrane protein required for colicin V production	-1.57967	2.57196
MBURv2_160315		Conserved exported protein of unknown function	-1.56892	4.00427
MBURv2_130885		Putative oxidoreductase protein; putative dehydrogenase (flavoprotein)	-1.56695	2.20274
MBURv2_130921		Secretion protein HlyD	-1.56428	2.27305
MBURv2_50136		Putative ClpA/B-type chaperone (evpH-like)	-1.56291	2.0704
MBURv2_210382		Methyltransferase FkbM family	-1.55466	2.09483
MBURv2_210374		Protein of unknown function	-1.55423	2.41857
MBURv2_130767	glmS	L-glutamine:D-fructose-6-phosphate aminotransferase	-1.55397	3.00366
MBURv2_130065		Multidrug resistance protein	-1.55232	3.09246
MBURv2_50422	nqrC	Na(+)-translocating NADH-quinone reductase subunit C	-1.53773	3.35299
MBURv2_80044	ybeX	Putative protein involved in divalent ion export	-1.53764	2.36808
MBURv2_160019	copA	Copper-exporting P-type ATPase A	-1.5372	2.77498
MBURv2_30108		Conserved protein of unknown function	-1.5344	4.02695
MBURv2_130963		Helicase domain protein	-1.53081	3.23121
MBURv2_130159	cobQ	Cobyric acid synthase	-1.5304	2.8577
MBURv2_130417	ilvH	Acetolactate synthase III, thiamin-dependent, small subunit	-1.52963	2.00981
MBURv2_20176	cmk	Cytidylate kinase	-1.52368	2.8256
MBURv2_130558		DNA polymerase III chi subunit HolC	-1.52135	2.07259
MBURv2_20082		Conserved exported protein of unknown function	-1.52127	2.28214
MBURv2_20039	estB	Carboxylesterase 2	-1.51564	3.03286
MBURv2_160398	cfa	Cyclopropane-fatty-acyl-phospholipid synthase	-1.51564	2.90862
MBURv2_210262	pmbA	Peptidase required for the maturation and secretion of the antibiotic peptide MccB17	-1.51476	2.08184
MBURv2_10010	traF	Plasmid transfer protein TraF	-1.50988	2.76628
MBURv2_210148	hemF	Coproporphyrinogen III oxidase	-1.50755	2.24232
MBURv2_160399		Conserved membrane protein of unknown function	-1.50641	3.51709
MBURv2_10079		Putative ParA-like ATPase involved in plasmid partitioning	-1.50476	2.57033
MBURv2_130190		General secretion pathway protein D	-1.50454	2.85843
MBURv2_160574		Conserved protein of unknown function	-1.50123	2.37408
MBURv2_190096	ddlB	D-alanine:D-alanine ligase	-1.5002	2.39461
MBURv2_160312	rmpA	3-hexulose-6-phosphate synthase	-1.49978	2.26651
MBURv2_130019	ggt	Gamma-glutamyltranspeptidase	-1.49836	3.91003
MBURv2_10009	traG	Conjugal transfer protein TraG	-1.49781	2.42758
MBURv2_130590	kdsC	3-deoxy-D-manno-octulosonate 8-phosphate phosphatase	-1.49508	2.04585
MBURv2_60159	soxA	SoxA	-1.49504	2.05012
MBURv2_160390		Phosphate-selective porin O and P (modular protein)	-1.49231	2.38389
MBURv2_220002	gcvP	Glycine decarboxylase, PLP-dependent, subunit (protein P) of glycine cleavage complex	-1.48398	2.49718
MBURv2_30107		Conserved protein of unknown function	-1.48278	2.90367
MBURv2_130631	pqqC	Coenzyme PQQ synthesis protein C (Coenzyme PQQ synthesis protein I)	-1.47655	2.45574
MBURv2_120126		Type I restriction-modification system DNA methylase	-1.47518	2.8137
MBURv2_160304	rmpA	3-hexulose-6-phosphate synthase	-1.47497	2.26496
MBURv2_160308	rmpA	3-hexulose-6-phosphate synthase	-1.47409	2.29539
MBURv2_80035		Conserved protein of unknown function	-1.47275	2.02551
MBURv2_240093	yeaZ	Putative peptidase	-1.47069	3.42516
MBURv2_210383		Transposase	-1.4675	3.2324
MBURv2_80077		Putative 5'-adenylylsulfate reductase (APS reductase) (cysH-like)	-1.46629	2.32206
MBURv2_160216		Conserved exported protein of unknown function	-1.46261	2.30469
MBURv2_120089		Glycosyl transferase, group 1	-1.45587	2.0757
MBURv2_30074	mfd	Transcription-repair coupling factor	-1.45584	2.20499
MBURv2_20155		Putative phosphorylase, carbohydrate binding	-1.45092	2.60718
MBURv2_160215		Von Willebrand factor type A	-1.44954	2.35501
MBURv2_250013		Putative Membrane protein-like protein	-1.44329	2.82207
MBURv2_210540	mltF	Membrane-bound lytic murein transglycosylase F	-1.44264	2.47081
MBURv2_130959		Conserved protein of unknown function	-1.44225	2.61468
MBURv2_160166		Conserved protein of unknown function	-1.44062	3.66719
MBURv2_190098	ftsA	ATP-binding cell division protein involved in recruitment of FtsK to Z ring	-1.44025	3.22571
MBURv2_250068		Conserved exported protein of unknown function	-1.43478	3.16308
MBURv2_210359		RNA-metabolising metallo-beta-lactamase	-1.42941	2.17881
MBURv2_130121	glt	Glutamate synthase (NADPH)	-1.42747	2.29047
MBURv2_10008	traI	Protein TraI	-1.42725	2.11105
MBURv2_20102		YeeE/YedE family protein	-1.42679	2.32694
MBURv2_60202		Putative Diguanylate cyclase	-1.42633	2.20579
MBURv2_160368	pgl	6-phosphogluconolactonase	-1.42561	3.47203
MBURv2_190093	murG	N-acetylglucosaminyl transferase	-1.42509	2.931
MBURv2_160510		Putative hemin transport protein hmuS	-1.4207	2.32665
MBURv2_130632		Conserved protein of unknown function	-1.41475	2.06271
MBURv2_210249		Glycosyl transferase group 1	-1.40684	3.8827
MBURv2_160016	mepA	Penicillin-insensitive murein endopeptidase	-1.40323	2.45851
MBURv2_20343	glcE	Glycolate oxidase FAD binding subunit	-1.40315	2.40267
MBURv2_130326	aroK	Shikimate kinase I	-1.39827	2.06022
MBURv2_50413	gpmI	2,3-bisphosphoglycerate-independent phosphoglycerate mutase	-1.39675	2.98315
MBURv2_20415	rpiA	Ribose-5-phosphate isomerase A	-1.39673	2.86987
MBURv2_160533		Conserved membrane protein of unknown function	-1.39004	3.06293
MBURv2_80049	nadE	NAD synthetase, NH3/glutamine-dependent	-1.38454	2.28515
MBURv2_30084	unbU	Enediyne biosynthesis protein UnbU	-1.3841	2.77861
MBURv2_190123	argJ	Bifunctional protein [Includes: glutamate N-acetyltransferase (Ornithine acetyltransferase) (Ornithine transacetylase) (OATASE); amino-acid acetyltransferase (N-acetylglutamate synthase) (AGS)]	-1.3825	3.17865
MBURv2_80083	apeB	Putative M18 family aminopeptidase 2	-1.38092	2.2509
MBURv2_20145	shc	Putative squalene--hopene cyclase	-1.37727	3.42564
MBURv2_30066		Putative Restriction modification system DNA specificity domain-containing protein	-1.37495	2.82524
MBURv2_80062		Uncharacterized transporter HI_0895	-1.37236	3.25984
MBURv2_130834		MotA/TolQ/ExbB proton channel	-1.37065	2.31495
MBURv2_10060		Conserved exported protein of unknown function	-1.35678	2.30371
MBURv2_60072		Efflux transporter, RND family, MFP subunit	-1.34974	3.12464
MBURv2_20158	ccmB	Heme exporter subunit ; membrane component of ABC superfamily	-1.34693	2.01871
MBURv2_50023	ycaR	Conserved hypothetical protein	-1.34514	2.71865
MBURv2_130313	glyA	Serine hydroxymethyltransferase	-1.34209	2.03363
MBURv2_20221	bioC	Malonyl-CoA O-methyltransferase BioC	-1.33833	2.03005
MBURv2_240047		Type I Restriction Enzyme	-1.33754	2.53446
MBURv2_160048		Sporulation domain protein	-1.33572	2.63594
MBURv2_30026	prmA	Methylase for 50S ribosomal subunit protein L11	-1.32748	2.56102
MBURv2_210187	glgB	1,4-alpha-glucan branching enzyme	-1.3194	3.62907
MBURv2_250007		Conserved protein of unknown function	-1.31916	2.06784
MBURv2_20368	gdhI	Glucose 1-dehydrogenase 1	-1.31451	3.76238
MBURv2_20272	aas	Bifunctional protein aas [Includes: 2-acylglycerophosphoethanolamine acyltransferase ; Acyl-[acyl-carrier-protein] synthetase]	-1.31299	2.34783
MBURv2_50003		Peptidase S45 penicillin amidase	-1.31199	2.81574
MBURv2_130517		Conserved protein of unknown function	-1.31074	2.75213
MBURv2_120073		Conserved exported protein of unknown function	-1.30483	2.5464
MBURv2_130830		Putative TPR domain protein, component of TonB system	-1.29933	2.36506
MBURv2_50285	prlC	Oligopeptidase A	-1.29925	2.44603
MBURv2_160110		Short-chain dehydrogenase/reductase SDR	-1.28824	3.12566
MBURv2_80108		Asparagine synthetase	-1.28661	2.85081
MBURv2_190124		Mutator MutT protein	-1.28633	2.96846
MBURv2_130360		Conserved protein of unknown function	-1.28447	2.83435
MBURv2_130924		Putative NAD(P)-binding domain enzyme	-1.28271	2.80047
MBURv2_240085		Putative Phosphate starvation-inducible protein PhoH-like	-1.27687	3.23531
MBURv2_60258	qoxB	Heme-copper quinol oxidase, subunit II	-1.2767	2.77587
MBURv2_130246	radA	Repair protein radA homolog	-1.27423	2.04801
MBURv2_250067		Putative TonB-dependent receptor	-1.2736	3.00412
MBURv2_160051		Conserved protein of unknown function	-1.2701	2.02933
MBURv2_210152	adk	Adenylate kinase	-1.26569	2.21597
MBURv2_160553		Nickel-dependent hydrogenase large subunit	-1.2631	3.09241
MBURv2_130922		Outer membrane efflux protein	-1.25877	2.60981
MBURv2_130344		Conserved membrane protein of unknown function	-1.25053	2.2376
MBURv2_160408		Cytochrome c oxidase polypeptide	-1.24854	2.25793
MBURv2_130518	ygcM	Putative 6-pyruvoyl tetrahydrobiopterin synthase	-1.24721	3.01616
MBURv2_60015	carB	Carbamoyl-phosphate synthase large subunit	-1.2471	2.40854
MBURv2_160575		Transposase	-1.24211	3.26845
MBURv2_250010		Type II secretion system protein	-1.23918	2.12221
MBURv2_210212		Pyruvate carboxyltransferase	-1.2383	3.07482
MBURv2_210356	groL	Cpn60 chaperonin GroEL, large subunit of GroESL	-1.23137	2.11486
MBURv2_30035	uvrD	DNA-dependent ATPase I and helicase II	-1.2295	2.24552
MBURv2_30017	purD	Phosphoribosylglycinamide synthetase phosphoribosylamine-glycine ligase	-1.22859	2.95458
MBURv2_240013		Restriction endonuclease	-1.22787	3.11859
MBURv2_60144		Putative NAD-dependent epimerase/dehydratase	-1.22576	2.58026
MBURv2_130018		4'-phosphopantetheinyl transferase	-1.22438	2.6079
MBURv2_60160	moeA	Molybdopterin molybdenumtransferase	-1.22312	2.22334
MBURv2_60389	iscS	Cysteine desulfurase	-1.21675	2.06427
MBURv2_60045		Putative Histidine kinase	-1.21643	2.85326
MBURv2_130786		Conserved membrane protein of unknown function	-1.21252	2.25082
MBURv2_130067		Conserved exported protein of unknown function	-1.21165	2.73444
MBURv2_60017		Membrane carboxypeptidase	-1.20662	2.12056
MBURv2_130318		Conserved protein of unknown function	-1.20427	2.22293
MBURv2_160400		Conserved membrane protein of unknown function	-1.20158	2.56703
MBURv2_160401		ATPase, histidine kinase-, DNA gyrase B-, and HSP90-like domain protein	-1.19998	2.69861
MBURv2_190090	mraY	Phospho-N-acetylmuramoyl-pentapeptide transferase	-1.19783	2.68431
MBURv2_160227		Solute binding protein-like protein	-1.19114	2.66086
MBURv2_130026	acnB	Bifunctional aconitate hydratase 2 and 2-methylisocitrate dehydratase	-1.19081	2.18603
MBURv2_210186	amyA	Alpha amylase family protein	-1.18816	2.03014
MBURv2_160309	rmpB	3-hexulose-6-phosphate isomerase	-1.18624	3.19847
MBURv2_60237		Putative Histidine kinase	-1.18451	2.417
MBURv2_210202		Conserved protein of unknown function	-1.18367	3.1231
MBURv2_160305	rmpB	3-hexulose-6-phosphate isomerase	-1.18088	3.21423
MBURv2_80075	recQ	ATP-dependent DNA helicase RecQ	-1.18021	2.29503
MBURv2_60375		Putative Two-component hybrid sensor and regulator	-1.17737	2.32047
MBURv2_30091		ABC-type uncharacterized transport system	-1.17697	2.55633
MBURv2_60366		Methyl-accepting chemotaxis sensory transducer	-1.17608	2.66624
MBURv2_60385		Conserved membrane protein of unknown function	-1.1662	2.65146
MBURv2_160410	pyrB	Aspartate carbamoyltransferase, catalytic subunit	-1.16459	2.13697
MBURv2_20414		Conserved membrane protein of unknown function	-1.16106	2.68539
MBURv2_160195	gyrB	DNA gyrase, subunit B	-1.1602	2.91305
MBURv2_30140	argG	Argininosuccinate synthase	-1.15983	2.16692
MBURv2_20304		PpiC-type peptidyl-prolyl cis-trans isomerase	-1.15658	2.85237
MBURv2_30083		Putative polyketide synthase; enediyne polyketide synthase	-1.13984	2.25728
MBURv2_20201	iscA	FeS cluster assembly protein	-1.1379	3.44673
MBURv2_60039	pkfB	Carbohydrate kinase	-1.13533	2.06218
MBURv2_30053		Conserved hypothetical protein	-1.13465	2.19907
MBURv2_130636	pip	Proline iminopeptidase	-1.13293	2.39771
MBURv2_120017		Sulfotransferase family protein	-1.13087	2.75597
MBURv2_80051	sseA	Putative 3-mercaptopyruvate sulfurtransferase	-1.12445	3.55835
MBURv2_160313	rmpB	3-hexulose-6-phosphate isomerase	-1.12169	3.05821
MBURv2_60364	cheD	Putative chemoreceptor glutamine deamidase CheD	-1.12058	2.17433
MBURv2_60239		Conserved protein of unknown function	-1.11882	2.1301
MBURv2_130322	hemE	Uroporphyrinogen decarboxylase	-1.11509	2.16796
MBURv2_20396		Conserved protein of unknown function	-1.11051	3.06932
MBURv2_210071	oadB	Putative oxaloacetate decarboxylase beta chain	-1.10656	2.22756
MBURv2_190089	murF	UDP-N-acetylmuramoyl-tripeptide:D-alanyl-D-alanine ligase	-1.10503	2.02111
MBURv2_210357		Putative helicase	-1.10406	2.04842
MBURv2_250081		Putative exported hydrolase	-1.10401	2.42959
MBURv2_160324		Putative Mammalian cell entry related domain protein	-1.09557	2.63646
MBURv2_130941		Helicase IV	-1.09506	2.20065
MBURv2_160116	hisI	Fragment of fused phosphoribosyl-AMP cyclohydrolase ; phosphoribosyl-ATP pyrophosphatase (part 1)	-1.09197	3.02606
MBURv2_220006		Multicopper oxidase type 2 (Modular protein)	-1.08905	3.12465
MBURv2_130519		Zinc-containing alcohol dehydrogenase superfamily	-1.08885	2.14252
MBURv2_20033		Binding-protein-dependent transport systems inner membrane component	-1.08664	2.60443
MBURv2_120121		Conserved exported protein of unknown function	-1.08646	2.12688
MBURv2_10030		Conserved membrane protein of unknown function	-1.08345	2.07088
MBURv2_160316	talB	Transaldolase B	-1.08105	2.25094
MBURv2_130645		Conserved membrane protein of unknown function	-1.08055	2.23037
MBURv2_80019		Conserved protein of unknown function	-1.07664	2.09616
MBURv2_190095	murB	UDP-N-acetylenolpyruvoylglucosamine reductase	-1.07646	2.77077
MBURv2_160465		Putative Diguanylate cyclase	-1.07539	2.04887
MBURv2_130610	ams	Amylosucrase	-1.06981	2.10827
MBURv2_80085	ymdB	Conserved hypothetical protein	-1.06477	2.30301
MBURv2_130513		NmmA	-1.06274	2.62762
MBURv2_130747	phr	Deoxyribodipyrimidine photo-lyase	-1.06205	3.18615
MBURv2_20391	bioA	7,8-diaminopelargonic acid synthase, PLP-dependent	-1.05801	2.08995
MBURv2_160123		Tellurite resistance methyltransferase, TehB, core	-1.05729	2.90222
MBURv2_130675	tyrS	Tyrosyl-tRNA synthetase	-1.04879	2.07395
MBURv2_160490		Protein of unknown function	-1.03928	2.23229
MBURv2_120074		Integral membrane sensor signal transduction histidine kinase	-1.0387	2.11449
MBURv2_130778	spoOJ	Chromosome partitioning protein	-1.03099	2.64715
MBURv2_160359		Efflux transporter, RND family, MFP subunit	-1.02623	2.49869
MBURv2_160129	galE	UDP-glucose 4-epimerase	-1.02062	2.78351
MBURv2_210522		Protein of unknown function	-1.01981	2.05578
MBURv2_210585		Multicopper oxidase type 2 (Modular protein)	-1.01457	3.04971
MBURv2_210185	glgA	Glycogen synthase 2 (Modular protein)	-1.01246	2.38606
MBURv2_20032		Binding-protein-dependent transport systems inner membrane component	-1.00828	2.89555
MBURv2_250028	fliA	RNA polymerase sigma factor for flagellar operon	1.01085	2.16423
MBURv2_180004		Conserved membrane protein of unknown function	1.02429	2.42449
MBURv2_130965	hgiDIIM	Modification methylase HgiDII	1.02584	2.46561
MBURv2_60127		Conserved protein of unknown function	1.02676	2.21791
MBURv2_130471	rplY	50S ribosomal protein L25	1.02952	2.55582
MBURv2_130818		Protein kinase	1.03157	2.08152
MBURv2_210265	pgsA	Phosphatidylglycerophosphate synthetase	1.03785	2.49631
MBURv2_130242		Conserved membrane protein of unknown function	1.03867	2.35502
MBURv2_20289		Alpha/beta hydrolase fold protein	1.0486	2.06796
MBURv2_190034		Conserved protein of unknown function	1.05766	2.14444
MBURv2_160028		Conserved membrane protein of unknown function	1.08146	2.32034
MBURv2_130095		Conserved hypothetical protein	1.0844	2.56612
MBURv2_120092		Conserved exported protein of unknown function	1.08961	2.95689
MBURv2_20100		Exported protein of unknown function	1.09478	2.33157
MBURv2_120044		Conserved exported protein of unknown function	1.09756	2.22532
MBURv2_20046		Conserved membrane protein of unknown function	1.09776	3.07192
MBURv2_130531		Glucokinase	1.11054	2.94902
MBURv2_20363		Conserved protein of unknown function	1.11746	2.4539
MBURv2_20057		Response regulator receiver	1.1225	2.21337
MBURv2_20326		Conserved exported protein of unknown function	1.12528	2.604
MBURv2_210169		Conserved hypothetical protein	1.12895	2.43634
MBURv2_180005		TPR domain/SEC-C motif domain protein	1.13705	2.51899
MBURv2_20340		Conserved protein of unknown function	1.13836	2.58696
MBURv2_190051		Putative oxidoreductase, thiamine diP-binding and 4Fe-4S cluster binding protein	1.14399	2.36419
MBURv2_190065		Conserved membrane protein of unknown function	1.14465	2.11837
MBURv2_160439		Prevent-host-death family protein	1.15749	2.33363
MBURv2_120078		Metal dependent phosphohydrolase	1.16641	2.80379
MBURv2_250030	cheY	Chemotaxis regulator transmitting signal to flagellar motor component	1.16899	2.69573
MBURv2_10045		Conserved protein of unknown function	1.18411	2.44603
MBURv2_130240		Sigma54 specific transcriptional regulator, Fis family	1.19098	2.42847
MBURv2_210172		Putative nucleotidyl transferase	1.19459	2.6759
MBURv2_190085	mraW	S-adenosyl-dependent methyltransferase activity on membrane-located substrates	1.20184	3.2073
MBURv2_160345		Two-component response regulator	1.20598	2.17309
MBURv2_90003		Conserved protein of unknown function	1.21764	2.33339
MBURv2_130686		Peptidase M23	1.21814	2.3313
MBURv2_160241		Transcriptional regulator, MerR family	1.22544	3.1698
MBURv2_50056		Heat shock protein DnaJ domain protein	1.22816	2.08785
MBURv2_160066	yggR	Transporter	1.22856	2.39554
MBURv2_30076		Conserved protein of unknown function	1.22954	2.31512
MBURv2_50220		Integrase (fragment)	1.23163	2.81591
MBURv2_210120		GTP cyclohydrolase-2 (modular protein)	1.2368	3.29613
MBURv2_130721	hslR	Heat shock protein 15	1.24229	2.21318
MBURv2_50118		D-alanyl-D-alanine endopeptidase	1.25105	3.38051
MBURv2_20210		Membrane protein of unknown function	1.25441	2.17116
MBURv2_210397		Cytochrome C assembly protein	1.25611	2.96401
MBURv2_210270		Toluene tolerance family protein	1.25817	2.8467
MBURv2_130339		Glycosyl transferase group 1	1.26114	2.91047
MBURv2_120124		Conserved protein of unknown function	1.26343	2.41519
MBURv2_210351		Cobyrinic acid ac-diamide synthase	1.27137	3.28226
MBURv2_80029	infC	Protein chain initiation factor IF-3	1.27745	2.3885
MBURv2_210329		Conserved exported protein of unknown function	1.28893	2.09023
MBURv2_50289		Conserved protein of unknown function	1.28906	2.2618
MBURv2_50290		Conserved protein of unknown function	1.29549	2.65143
MBURv2_20383		Response regulator receiver sensor signal transduction histidine kinase	1.29648	2.72831
MBURv2_60254		Conserved protein of unknown function	1.29857	2.62346
MBURv2_250018	fliM	Flagellar motor switching and energizing component	1.3007	3.35583
MBURv2_130532		Phosphorylase kinase alphabeta	1.30812	2.22721
MBURv2_160523		Conserved protein of unknown function	1.30932	2.37104
MBURv2_210207		Conserved protein of unknown function	1.32271	2.94379
MBURv2_160218	ziaR	Transcriptional repressor SmtB homolog	1.32488	2.87038
MBURv2_130687		Protein of unknown function	1.32891	2.4624
MBURv2_190084	mraZ	Protein MraZ	1.33339	2.4264
MBURv2_130340		Protein of unknown function	1.33598	2.35204
MBURv2_160107	folB	Bifunctioal dihydroneopterin aldolase ; dihydroneopterin triphosphate 2'-epimerase	1.33925	2.65788
MBURv2_130427		Adenylate cyclase	1.34268	2.48818
MBURv2_60189		Conserved protein of unknown function	1.34596	2.26403
MBURv2_210217		Protein of unknown function	1.35575	3.93399
MBURv2_30088		Transposase	1.36997	2.77322
MBURv2_20248		Conserved protein of unknown function	1.3732	2.25821
MBURv2_60028	nudH	Nucleotide hydrolase	1.37344	3.05138
MBURv2_230001	ybgC	Acyl-CoA thioesterase	1.37345	2.72666
MBURv2_240026		Protein of unknown function	1.37993	2.70729
MBURv2_60297		Conserved protein of unknown function	1.39604	2.44414
MBURv2_60150		Transcriptional regulator	1.40099	2.74306
MBURv2_20327	pykA	Pyruvate kinase	1.40245	2.17658
MBURv2_120099		Putative Multi-sensor signal transduction histidine kinase	1.40249	2.14785
MBURv2_160236		Conserved membrane protein of unknown function	1.41225	3.38864
MBURv2_120048		Conserved exported protein of unknown function	1.41852	2.23037
MBURv2_160371		Putative lipoprotein	1.41877	2.46653
MBURv2_10051		Conserved protein of unknown function	1.42266	2.18646
MBURv2_20382		Rare lipoprotein A	1.43409	2.74888
MBURv2_160038	qseB	DNA-binding response regulator in two-component regulatory system with QseC	1.43471	3.55048
MBURv2_240099		Conserved exported protein of unknown function	1.43539	3.43448
MBURv2_10053		Conserved exported protein of unknown function	1.43944	2.77729
MBURv2_20496		Conserved protein of unknown function	1.4413	2.64778
MBURv2_210527		Conserved membrane protein of unknown function	1.44492	3.11953
MBURv2_20452		Ethyl tert-butyl ether degradation EthD	1.44986	2.88335
MBURv2_160546		Conserved exported protein of unknown function	1.45026	2.23108
MBURv2_210526		Diguanylate cyclase	1.46379	2.51599
MBURv2_60112		Nitrite transporter	1.46936	2.90876
MBURv2_240032		Conserved protein of unknown function	1.47288	3.18623
MBURv2_160254		Conserved protein of unknown function	1.47449	2.98155
MBURv2_210170		Conserved membrane protein of unknown function	1.47542	2.4436
MBURv2_60393		Conserved protein of unknown function	1.47853	3.02878
MBURv2_20422		Conserved membrane protein of unknown function	1.49145	3.0372
MBURv2_50101		Conserved protein of unknown function	1.49389	2.24747
MBURv2_210317	smg	Protein smg homolog	1.49671	2.73474
MBURv2_130354		Putative nucleic acid-binding protein	1.49989	2.22639
MBURv2_50417		Putative signal transduction protein with CBS domains	1.50408	2.80871
MBURv2_20299	pmrA	Transcriptional regulatory protein PmrA	1.51462	2.89007
MBURv2_50411		Response regulator receiver modulated metal dependent phosphohydrolase	1.51758	2.45994
MBURv2_130214	cheR	Chemotaxis regulator, protein-glutamate methyltransferase	1.52003	2.79089
MBURv2_20045		Conserved protein of unknown function	1.53013	3.70447
MBURv2_130676		Peptidase M23B	1.53664	2.44673
MBURv2_190078		Conserved protein of unknown function	1.53804	2.05798
MBURv2_50041		Protein of unknown function	1.54125	2.52648
MBURv2_190035	higB	Toxin higB-1	1.5436	3.302
MBURv2_20301		Conserved membrane protein of unknown function	1.56876	2.38606
MBURv2_60357	cheY	Chemotaxis regulator transmitting signal to flagellar motor component	1.5737	3.43556
MBURv2_50291		Conserved protein of unknown function	1.57766	3.26019
MBURv2_210225		Transcriptional regulator, XRE family	1.58187	2.16589
MBURv2_50356		Conserved protein of unknown function	1.59692	2.38459
MBURv2_30063		Putative nucleic acid-binding protein	1.60196	3.23939
MBURv2_210386		Putative Protein FlaG	1.60525	2.17201
MBURv2_130651		Putative sigma-E factor regulatory protein	1.61749	3.49618
MBURv2_160008		Site-specific recombinase XerD	1.62135	2.24499
MBURv2_250091		Rhodanese domain protein	1.64253	3.03018
MBURv2_250017		Flagellar basal body-associated protein FliL	1.6441	2.29508
MBURv2_130544		Conserved protein of unknown function	1.6486	2.74766
MBURv2_250084		Histidine kinase	1.66913	2.19587
MBURv2_160357		Ankyrin	1.67141	2.15195
MBURv2_210396		Conserved protein of unknown function	1.68755	2.62565
MBURv2_160095	yajQ	Putative nucleotide binding protein (UPF0234 protein)	1.69074	2.14603
MBURv2_20362		Conserved protein of unknown function	1.69126	2.02097
MBURv2_50205	vapC	Putative ribonuclease VapC32	1.69206	2.13101
MBURv2_130038		Conserved protein of unknown function	1.69821	2.17508
MBURv2_210322		Conserved protein of unknown function	1.69828	2.15781
MBURv2_130282		Conserved protein of unknown function	1.71034	2.14995
MBURv2_20307	yciB	Putative intracellular septation protein involved in cell division	1.71251	3.24247
MBURv2_30014	pstB	Phosphate transporter subunit ; ATP-binding component of ABC superfamily	1.71309	3.25183
MBURv2_20306	yciI	Putative enzyme	1.71429	3.33551
MBURv2_130753	gmk	Guanylate kinase	1.72898	3.61869
MBURv2_210511	cls	Cardiolipin synthase	1.73051	2.5626
MBURv2_130752		Conserved protein of unknown function	1.74331	2.73999
MBURv2_120093		Protein-tyrosine kinase	1.74984	2.20574
MBURv2_130372		Conserved protein of unknown function	1.75346	2.51691
MBURv2_50404		Conserved exported protein of unknown function	1.7616	2.53913
MBURv2_160356	apaG	Protein associated with Co2+ and Mg2+ efflux	1.76976	2.08424
MBURv2_80069	glnB	Regulatory protein P-II for glutamine synthetase	1.7729	2.30383
MBURv2_50085		Putative lipoprotein	1.77817	2.73039
MBURv2_130399	zapA	Cell division protein ZapA	1.78323	2.47684
MBURv2_130568	panD	Aspartate 1-decarboxylase	1.79749	3.21374
MBURv2_130498		Conserved exported protein of unknown function	1.80013	2.22404
MBURv2_230010		Integrase	1.80091	3.46769
MBURv2_60345	fbp	Fructose-1,6-bisphosphatase	1.80495	4.23263
MBURv2_60271		Conserved protein of unknown function	1.81311	2.19288
MBURv2_160335		Protein of unknown function	1.81801	2.07201
MBURv2_130237	fliE	Flagellar hook-basal body complex protein FliE	1.82245	3.17057
MBURv2_130682		Protein of unknown function	1.82492	2.91042
MBURv2_30141		Conserved protein of unknown function	1.82978	4.07604
MBURv2_30019	fis	DNA-binding protein for site-specific recombination, transcription of rRNA and tRNA operons and DNA replication	1.83976	2.09193
MBURv2_50405	hflD	High frequency lysogenization protein HflD homolog	1.84437	2.53594
MBURv2_160257		HicB protein	1.85728	3.18356
MBURv2_50053		Rhodanese domain protein	1.85939	2.91778
MBURv2_130638		Conserved protein of unknown function	1.87353	4.01451
MBURv2_90002		Conserved protein of unknown function	1.89644	4.71535
MBURv2_50437		Conserved protein of unknown function	1.90311	2.36253
MBURv2_160339		Conserved protein of unknown function	1.92418	2.74801
MBURv2_130260		Outer membrane chaperone Skp (OmpH)	1.92902	2.27838
MBURv2_20007		Conserved exported protein of unknown function	1.93115	2.63056
MBURv2_80008		Conserved protein of unknown function	1.93276	2.35812
MBURv2_210228		Protein of unknown function	1.93326	2.76265
MBURv2_20287	bfd	Bacterioferritin-associated ferredoxin	1.96069	2.41855
MBURv2_210194		RNA-directed DNA polymerase (Reverse transcriptase) (fragment)	1.96845	2.27264
MBURv2_60289		Conserved protein of unknown function	1.97413	2.02287
MBURv2_120131		Conserved protein of unknown function	1.97535	2.7574
MBURv2_60308		Glyoxalase/bleomycin resistance protein/dioxygenase	1.98268	2.64836
MBURv2_20497		Putative Fimbrial protein pilin similar to FimU	1.99552	2.33994
MBURv2_210230		Conserved protein of unknown function	2.00394	2.25734
MBURv2_130529		Conserved protein of unknown function	2.01085	2.97444
MBURv2_160353		Conserved protein of unknown function	2.01537	2.22032
MBURv2_160478	yefM	Antitoxin YefM	2.02763	2.92886
MBURv2_160352		Integrase/recombinase (fragment)	2.03288	2.37301
MBURv2_190076		Rare lipoprotein A	2.03688	2.08661
MBURv2_140002		Exported protein of unknown function	2.03716	3.01093
MBURv2_120084		Metallophosphoesterase	2.04	2.383
MBURv2_80024		Transcriptional regulator, MerR family	2.04165	2.88796
MBURv2_60278		Conserved protein of unknown function	2.12901	2.75362
MBURv2_50396	atpB	V-type ATP synthase beta chain	2.12906	2.24535
MBURv2_10050		Integrase family protein (fragment)	2.13141	3.71402
MBURv2_60298		Conserved protein of unknown function	2.1316	2.35712
MBURv2_80041		Conserved exported protein of unknown function	2.13192	2.90271
MBURv2_160469		Putative Metallo-dependent phosphatase	2.1366	3.08527
MBURv2_160158		Conserved protein of unknown function	2.15275	2.07945
MBURv2_130650		Conserved protein of unknown function	2.15719	3.93341
MBURv2_130985		Conserved membrane protein of unknown function	2.15811	2.29111
MBURv2_210388		B-type flagellin	2.16062	2.30793
MBURv2_210314	def	Peptide deformylase	2.1615	3.01298
MBURv2_80012		Phosphoadenosine phosphosulfate reductase (fragment)	2.1617	2.10046
MBURv2_120105		Conserved exported protein of unknown function	2.16814	4.38995
MBURv2_130239		PAS/PAC sensor signal transduction histidine kinase	2.17695	2.8137
MBURv2_30009		CHAD domain containing protein	2.18472	2.2981
MBURv2_210308	rplM	50S ribosomal subunit protein L13	2.19016	2.24094
MBURv2_120079		Conserved exported protein of unknown function	2.19293	2.03326
MBURv2_30023		Protein of unknown function	2.19862	2.33127
MBURv2_130142		Putative Hemagglutinin-related protein	2.20613	2.46968
MBURv2_160365	baeR	DNA-binding response regulator in two-component regulatory system with BaeS	2.23652	2.88341
MBURv2_80064	glnG	Fused DNA-binding response regulator in two-component regulatory system with GlnL: response regulator ; sigma54 interaction protein	2.24909	3.40709
MBURv2_130541		Conserved protein of unknown function	2.28422	2.83838
MBURv2_130915		Putative SNARE associated Golgi protein-related protein	2.29627	3.25713
MBURv2_80068		Conserved membrane protein of unknown function	2.31672	2.18589
MBURv2_20192		Protein of unknown function	2.32516	2.9891
MBURv2_130715		Conserved protein of unknown function	2.33643	2.65647
MBURv2_50169		Putative transcriptional regulator, Crp/Fnr family	2.34025	2.27448
MBURv2_60224		Conserved protein of unknown function	2.38806	3.72129
MBURv2_130538		Conserved protein of unknown function	2.39391	3.08581
MBURv2_130926		Conserved protein of unknown function	2.39591	2.45733
MBURv2_30013		Putative ABC-type phosphate transport system, auxiliary and permease component	2.39863	4.22072
MBURv2_20168		Conserved protein of unknown function	2.40146	2.10559
MBURv2_50403		Diguanylate phosphodiesterase	2.41103	2.62073
MBURv2_50397		Diguanylate cyclase	2.41653	4.37997
MBURv2_240071		Conserved protein of unknown function	2.41776	3.5272
MBURv2_210488		Conserved protein of unknown function	2.42033	3.3492
MBURv2_160337		Exported protein of unknown function	2.42238	2.21432
MBURv2_50398		Conserved membrane protein of unknown function	2.43236	4.37601
MBURv2_130914		CDP-diacylglycerol/serine O-phosphatidyltransferase	2.43298	3.12806
MBURv2_130528		Conserved protein of unknown function	2.46762	3.35622
MBURv2_160341		Putative Methyl-accepting chemotaxis protein	2.48675	3.18288
MBURv2_80105		Diguanylate cyclase	2.51614	2.73806
MBURv2_210553		Prevent-host-death family protein	2.54591	2.10469
MBURv2_60315		Exported protein of unknown function	2.56601	2.64525
MBURv2_60279		Transposase (fragment)	2.57859	2.92888
MBURv2_160217		Conserved protein of unknown function	2.5799	2.38284
MBURv2_20104		Conserved protein of unknown function	2.59087	3.32975
MBURv2_210562		Flagella basal body P-ring formation protein FlgA	2.65079	2.13722
MBURv2_50343	fur	DNA-binding transcriptional dual regulator of siderophore biosynthesis and transport	2.68295	2.12513
MBURv2_240045		Conserved protein of unknown function	2.71711	2.81006
MBURv2_130622		Exported protein of unknown function	2.72807	2.44183
MBURv2_130252		Protein of unknown function	2.73219	3.35467
MBURv2_20333	phoU	Phosphate uptake regulator	2.74412	4.32845
MBURv2_30029	aroQ	3-dehydroquinate dehydratase, type II	2.77932	4.56087
MBURv2_20335		Conserved protein of unknown function	2.77991	3.05889
MBURv2_250083	phoB	DNA-binding response regulator in two-component regulatory system with PhoR (or CreC)	2.83677	4.22307
MBURv2_160531	nemA	N-ethylmaleimide reductase	2.84255	4.25307
MBURv2_210561		Anti-sigma-28 factor, FlgM	2.86298	2.06502
MBURv2_50372		Conserved protein of unknown function	2.8657	3.49036
MBURv2_50371		Phospholipid/glycerol acyltransferase	2.86886	4.30975
MBURv2_30012		Putative ABC-type phosphate transport system, permease component	2.88091	5.18418
MBURv2_130913		Conserved protein of unknown function	2.94136	3.45651
MBURv2_130137		Putative TonB-dependent receptor	2.95315	5.33149
MBURv2_210451		Conserved protein of unknown function	2.99207	2.13913
MBURv2_60069		Putative Transcriptional regulator, LuxR family protein	3.00908	2.4601
MBURv2_130649	rpoE	RNA polymerase, sigma 24 (sigma E) factor	3.00961	3.3557
MBURv2_20331	pstA	High-affinity phosphate transport protein (ABC superfamily, membrane)	3.02666	4.15024
MBURv2_60344		Conserved membrane protein of unknown function	3.04423	4.02544
MBURv2_60343	ycjM	Putative sucrose phosphorylase	3.04915	5.66807
MBURv2_240058		Conserved protein of unknown function	3.09254	2.3976
MBURv2_130951		Conserved protein of unknown function	3.11449	2.18076
MBURv2_130081		Putative anion transporter	3.17196	4.65756
MBURv2_130284	ksgA	S-adenosylmethionine-6-N',N'-adenosyl (rRNA) dimethyltransferase	3.18967	4.95973
MBURv2_80086	oadG	Putative oxaloacetate decarboxylase gamma chain	3.24579	4.88012
MBURv2_160524		Putative Transcriptional Regulator, Fis family	3.28372	2.60482
MBURv2_240072		Conserved protein of unknown function	3.41444	4.46331
MBURv2_130499		Conserved protein of unknown function	3.45673	4.66211
MBURv2_130683		Putative monooxygenase	3.4761	5.48205
MBURv2_210471	draT	NAD(+)--dinitrogen-reductase ADP-D-ribosyltransferase	3.48248	4.16063
MBURv2_130285	glgP	Glycogen phosphorylase	3.51656	5.80159
MBURv2_210465		Conserved protein of unknown function	3.54074	4.13255
MBURv2_160471		Conserved protein of unknown function	3.57212	3.29363
MBURv2_20332	pstB	Phosphate transporter subunit ; ATP-binding component of ABC superfamily	3.59185	4.96849
MBURv2_80067	glnK	Nitrogen assimilation regulatory protein for GlnL, GlnE, and AmtB	3.65094	4.62826
MBURv2_210469	draG	ADP-ribosyl-[dinitrogen reductase] glycohydrolase	3.66384	5.57043
MBURv2_130986		Conserved protein of unknown function	3.76624	2.44454
MBURv2_160342		Putative Response regulator receiver protein	3.80762	3.56741
MBURv2_60227		Conserved protein of unknown function	3.87185	3.54943
MBURv2_210506	clpX	ATPase and specificity subunit of ClpX-ClpP ATP-dependent serine protease	4.02346	4.76178
MBURv2_190033		Conserved protein of unknown function	4.05729	2.16182
MBURv2_210512		Conserved protein of unknown function	4.09777	4.63221
MBURv2_210510		Rieske (2Fe-2S) region (fragment)	4.12942	2.96157
MBURv2_160530		Protein of unknown function	4.1966	2.0946
MBURv2_20330	pstC	High-affinity phosphate transport protein (ABC superfamily, membrane)	4.28006	4.72591
MBURv2_80055		Fatty acid hydroxylase	4.28808	5.85
MBURv2_30011	pstS1a	ABC-type phosphate transport system, periplasmic component	4.35652	6.0145
MBURv2_210467		Rhodanese-like protein	4.37676	6.63296
MBURv2_250064	cspC	Stress protein, member of the CspA-family	4.39445	3.13647
MBURv2_210505		Nitrogen fixation protein NifM	4.42931	4.20663
MBURv2_210509	nifF	Flavodoxin-B	4.43549	6.0809
MBURv2_210520		Conserved protein of unknown function	4.44318	3.80002
MBURv2_20329		Membrane protein of unknown function	4.48621	3.06716
MBURv2_130917		Alkaline phosphatase-like protein	4.54049	4.47562
MBURv2_210466		Conserved protein of unknown function	4.57258	4.12335
MBURv2_210472	nifA	Nif-specific regulatory protein	4.58671	4.81434
MBURv2_250086		Conserved protein of unknown function	4.63691	6.154
MBURv2_130136		Conserved exported protein of unknown function	4.65301	4.74489
MBURv2_210513		LRV FeS4 cluster domain protein	4.69537	5.61255
MBURv2_210442	iscS	Cysteine desulfurase (tRNA sulfurtransferase), PLP-dependent	4.72004	5.06695
MBURv2_210468	nifY	Protein NifY	4.74533	5.75856
MBURv2_130135		Conserved exported protein of unknown function	4.76458	4.48058
MBURv2_130141		Conserved exported protein of unknown function	4.79767	4.43406
MBURv2_210508		Glutaredoxin-like protein	4.8236	4.51928
MBURv2_20204		Conserved exported protein of unknown function	4.89381	5.93296
MBURv2_80065	glnL	Sensory histidine kinase in two-component regulatory system with GlnG	4.90361	5.75576
MBURv2_210497	nifN	Nitrogenase iron-molybdenum cofactor biosynthesis protein NifN	4.94615	5.2473
MBURv2_210514		Conserved protein of unknown function	4.94925	3.78485
MBURv2_210483		Uncharacterized 15.7 kDa protein in draG 3'region	5.02772	5.54385
MBURv2_210487	nifQ	Protein NifQ	5.15912	5.70963
MBURv2_210480	rnfH	Protein RnfH	5.1837	4.38397
MBURv2_160470		Phosphoesterase PA-phosphatase related protein	5.23341	4.56645
MBURv2_210484	fprA	Type A flavoprotein fprA	5.3692	5.19948
MBURv2_210499		Nitrogen fixation protein	5.53352	4.11444
MBURv2_210473	nifL	Nitrogen fixation regulatory protein	5.53495	3.91205
MBURv2_210504	nifZ	Protein NifZ	5.54856	4.18643
MBURv2_210463		Conserved protein of unknown function	5.5762	5.96345
MBURv2_210479	rsxE	Putative inner membrane NADH-quinone reductase	5.57702	5.5092
MBURv2_210478	rsxG	Putative oxidoreductase	5.64933	5.95032
MBURv2_210498	nifX	Protein NifX	5.73376	5.74007
MBURv2_130143		Conserved protein of unknown function	5.86455	5.49733
MBURv2_210501	fdxB	Ferredoxin-3	5.91735	5.03803
MBURv2_130138		Biopolymer transport protein, ExbD/TolR family	5.93362	4.57517
MBURv2_210486	fdxD	Ferredoxin-5	5.99756	5.52287
MBURv2_210441	nifU	Nitrogen fixation protein NifU	6.07077	5.28222
MBURv2_20328	pstS	Putative ABC transporter component; periplasmic phosphate-binding protein	6.09918	5.70583
MBURv2_210496	nifE	Nitrogenase iron-molybdenum cofactor biosynthesis protein NifE	6.12789	6.20007
MBURv2_130140		Conserved exported protein of unknown function	6.21165	4.77371
MBURv2_210517	nifK	Nitrogenase molybdenum-iron protein beta chain	6.30866	5.16055
MBURv2_210456	nifV	Homocitrate synthase	6.32861	5.21555
MBURv2_210440		Conserved protein of unknown function	6.35434	5.36202
MBURv2_210461		Conserved protein of unknown function	6.51619	3.35549
MBURv2_130139		MotA/TolQ/ExbB proton channel family domain protein	6.56303	5.46299
MBURv2_210475	rsxB	Putative iron-sulfur protein	6.58321	5.21591
MBURv2_210481	nifB	FeMo cofactor biosynthesis protein NifB	6.62458	5.70418
MBURv2_210516	nifT	Protein NifT	6.64668	3.13068
MBURv2_210519	nifH	Nitrogenase iron protein	6.66138	5.6189
MBURv2_210485	fdxC	Ferredoxin-4	6.74214	3.87577
MBURv2_210458	nifP	Putative serine acetyltransferase	6.79052	5.08734
MBURv2_210518	nifD	Nitrogenase molybdenum-iron protein alpha chain	6.86265	5.73308
MBURv2_210459		Conserved protein of unknown function	7.00039	4.36826
MBURv2_210477	rsxD	Putative inner membrane oxidoreductase	7.06852	5.96103
MBURv2_210476	rnfC	Electron transport complex protein rnfC	7.08252	5.92958
MBURv2_210474	rsxA	Putative inner membrane subunit of an electron transport system	7.64864	6.02505

## Sheet: 15-50
Table S2. Differentially expressed genes of #3 (15% CH4 in air) compared with #2 (10% CH4 in air), #4 (20% CH4 in air) and #5 (50% CH4 in air). Sheet 1 #3 vs. #2, Sheet 2 #3 vs. #4 and Sheet 3 #3 vs. #5.
Name	Gene	Product	(15) - (50)	-log10(p-value) for (15) - (50)
MBURv2_120112		Conserved exported protein of unknown function	-4.43551	5.03564
MBURv2_210004		Conserved protein of unknown function	-4.23479	3.70053
MBURv2_210007		Putative Bacterial type II secretion system protein F domain	-3.8928	2.91919
MBURv2_210006		General secretion pathway protein E (Modular protein)	-3.78995	2.9882
MBURv2_210008		Conserved exported protein of unknown function	-3.53466	2.28718
MBURv2_120113		Conserved exported protein of unknown function	-3.52501	3.56597
MBURv2_210010		Conserved protein of unknown function	-3.48825	2.87485
MBURv2_20160		Heme exporter protein CcmD	-3.44699	2.21521
MBURv2_210002		Conserved exported protein of unknown function	-3.4333	2.017
MBURv2_120114		Conserved membrane protein of unknown function	-3.28072	4.34872
MBURv2_210003		Conserved exported protein of unknown function	-3.27129	2.45546
MBURv2_210534		Conserved exported protein of unknown function	-3.22094	2.25615
MBURv2_20014	emrA	Multidrug resistance protein A	-3.18617	2.79727
MBURv2_20015		RND efflux system, outer membrane lipoprotein, NodT family	-3.15653	3.21968
MBURv2_160222		Protein of unknown function	-3.09651	5.1318
MBURv2_130148	cobT	Nicotinate-nucleotide--dimethylbenzimidazole phosphoribosyltransferase	-3.04394	3.41853
MBURv2_130673		Protein of unknown function	-3.02667	2.29848
MBURv2_160081		Protein of unknown function	-2.93841	2.94026
MBURv2_30153		Cobalamin (Vitamin B12) biosynthesis CbiG protein	-2.8876	2.99888
MBURv2_30156		Precorrin-6y C5,15-methyltransferase (Decarboxylating), CbiE subunit	-2.83051	2.17582
MBURv2_210531		Protein of unknown function	-2.78953	2.61142
MBURv2_230012		Transposase (fragment)	-2.78314	3.53932
MBURv2_130962		Conserved protein of unknown function	-2.70911	4.18909
MBURv2_210026		Putative SecYEG protein translocase auxillary subunit (YajC)	-2.68155	3.25454
MBURv2_210011		Exported protein of unknown function	-2.67222	2.23301
MBURv2_60310		Protein of unknown function	-2.63872	2.66984
MBURv2_30157	cbiD	Putative cobalt-precorrin-6A synthase [deacetylating]	-2.61208	2.17336
MBURv2_210532		Conserved exported protein of unknown function	-2.57899	4.41777
MBURv2_130957		Conserved protein of unknown function	-2.56364	4.46011
MBURv2_30151		Conserved protein of unknown function	-2.5273	3.60748
MBURv2_210219		Protein of unknown function	-2.52153	2.45325
MBURv2_130958		Helicase domain protein	-2.50587	4.52611
MBURv2_210009		Conserved exported protein of unknown function	-2.47995	2.24686
MBURv2_130489	mrdA	Transpeptidase involved in peptidoglycan synthesis (penicillin-binding protein 2)	-2.46807	4.88152
MBURv2_20017		Conserved protein of unknown function	-2.44501	2.41035
MBURv2_130757		DEAD/H associated domain protein	-2.41644	3.08187
MBURv2_50013		Putative biopolymer transport protein (ExbD-like)	-2.38219	2.90626
MBURv2_160013	aqpZ	Aquaporin	-2.3542	2.62131
MBURv2_60083		Conserved protein of unknown function	-2.34655	2.55352
MBURv2_160250		TonB domain protein	-2.31915	3.15164
MBURv2_30160	cbiF	Putative cobalt-precorrin-4 C(11)-methyltransferase	-2.31545	2.41124
MBURv2_80019		Conserved protein of unknown function	-2.31494	3.92854
MBURv2_240047		Type I Restriction Enzyme	-2.30095	3.87497
MBURv2_130057	glnS	Glutamyl-tRNA synthetase	-2.28493	2.69858
MBURv2_160268		Conserved protein of unknown function	-2.247	2.69584
MBURv2_30079	dctQ	TRAP C4-dicarboxylate transporter	-2.23974	2.95223
MBURv2_30138		Conserved protein of unknown function	-2.23581	2.5581
MBURv2_30065		N-6 DNA methylase	-2.22286	3.92985
MBURv2_60231	pntA	Pyridine nucleotide transhydrogenase, alpha subunit	-2.21149	3.4335
MBURv2_130145	cobD	Cobalamin biosynthesis protein CobD	-2.20987	2.47115
MBURv2_130409		Conserved protein of unknown function	-2.1969	2.03759
MBURv2_130170		Protein of unknown function	-2.17626	2.21051
MBURv2_130812		Putative TonB-dependent receptor	-2.17184	2.13282
MBURv2_160374		Arsenical pump-driving ATPase	-2.16216	2.21252
MBURv2_60003		Alpha amylase catalytic region	-2.15112	3.71511
MBURv2_30159		CbiX protein	-2.13028	2.41102
MBURv2_50012		Putative biopolymer transport ExbB protein	-2.11494	2.45522
MBURv2_60348	dksA	DNA-binding transcriptional regulator of rRNA transcription, DnaK suppressor protein	-2.09827	3.57841
MBURv2_240014		DEAH ATP-dependent helicase	-2.0866	4.09133
MBURv2_130842		Conserved protein of unknown function	-2.07876	2.09255
MBURv2_160318		Pyridine nucleotide-disulphide oxidoreductase family protein	-2.07146	2.11021
MBURv2_250053		TonB-dependent receptor domain protein	-2.0546	2.10233
MBURv2_60048		Conserved membrane protein of unknown function	-2.04545	3.45355
MBURv2_60232	pntB	Pyridine nucleotide transhydrogenase, beta subunit	-2.00927	2.64039
MBURv2_60390		Peptidase M15A	-1.98817	3.45985
MBURv2_130634	pqqE	Coenzyme PQQ synthesis protein E (Coenzyme PQQ synthesis protein III)	-1.98189	3.24925
MBURv2_130631	pqqC	Coenzyme PQQ synthesis protein C (Coenzyme PQQ synthesis protein I)	-1.97998	3.14789
MBURv2_160362		Conserved membrane protein of unknown function	-1.96765	2.40022
MBURv2_160248	exbB	MotA/TolQ/ExbB proton channel family domain protein	-1.96635	2.66445
MBURv2_130840		Conserved membrane protein of unknown function	-1.96347	3.77799
MBURv2_20442	mtnA	Methylthioribose-1-phosphate isomerase	-1.96343	2.56563
MBURv2_120116		Conserved exported protein of unknown function	-1.95789	3.19845
MBURv2_160247		MotA/TolQ/ExbB proton channel family protein	-1.94345	3.35799
MBURv2_60237		Putative Histidine kinase	-1.94162	3.61208
MBURv2_160555		Diguanylate cyclase/phosphodiesterase with PAS/PAC sensor(S)	-1.92594	2.9246
MBURv2_60365	cheB	Fused chemotaxis regulator ; protein-glutamate methylesterase in two-component regulatory system with CheA	-1.92496	4.27284
MBURv2_50200	cas1	CRISPR-associated endonuclease Cas1 2	-1.90216	4.06975
MBURv2_160004		Conserved protein of unknown function	-1.89206	2.8742
MBURv2_30068		Protein of unknown function	-1.89039	2.92644
MBURv2_160320		Conserved protein of unknown function	-1.87711	2.32115
MBURv2_30140	argG	Argininosuccinate synthase	-1.86959	3.27366
MBURv2_130827	hutH	Histidine ammonia-lyase protein (Histidase)	-1.86581	2.59699
MBURv2_20399	fae	Formaldehyde activating enzyme homolog	-1.86245	3.9322
MBURv2_30066		Putative Restriction modification system DNA specificity domain-containing protein	-1.85941	3.57449
MBURv2_160418	rpmG	50S ribosomal subunit protein L33	-1.857	2.11484
MBURv2_130963		Helicase domain protein	-1.85373	3.71989
MBURv2_50010	tonB	Protein tonB2	-1.84867	3.96433
MBURv2_60380	corA	Copper-repressible polypeptide	-1.84851	2.3211
MBURv2_210099		Protein of unknown function	-1.82834	2.25516
MBURv2_50007		Efflux transporter, RND family, MFP subunit	-1.81652	3.53492
MBURv2_160190		Conserved protein of unknown function	-1.80471	3.19182
MBURv2_10073		Putative conjugal transfer protein TrbC	-1.79924	2.14049
MBURv2_120125		Restriction modification system DNA specificity domain protein	-1.79612	3.63677
MBURv2_160018		Conserved membrane protein of unknown function	-1.79549	2.46449
MBURv2_160305	rmpB	3-hexulose-6-phosphate isomerase	-1.78513	4.29015
MBURv2_60389	iscS	Cysteine desulfurase	-1.77764	2.9099
MBURv2_160309	rmpB	3-hexulose-6-phosphate isomerase	-1.7641	4.22905
MBURv2_130549	dnaK	Chaperone protein DnaK	-1.75889	2.1055
MBURv2_160313	rmpB	3-hexulose-6-phosphate isomerase	-1.75852	4.21817
MBURv2_160407		Conserved protein of unknown function	-1.75549	3.79193
MBURv2_160019	copA	Copper-exporting P-type ATPase A	-1.74495	3.08007
MBURv2_130889		Acyl-CoA dehydrogenase domain protein	-1.74425	3.35453
MBURv2_130360		Conserved protein of unknown function	-1.74254	3.5925
MBURv2_20175		Fragment of bifunctional protein [Includes: putative prephenate or cyclohexadienyl dehydrogenase; 3-phosphoshikimate 1-carboxyvinyltransferase (5- enolpyruvylshikimate-3-phosphate synthase) (EPSP synthase) (EPSPS) (AroA)] (part 2)	-1.74035	3.1312
MBURv2_130796		ATPase, AAA_4 family	-1.73175	4.07518
MBURv2_130255	dnaE	DNA polymerase III alpha subunit	-1.72914	2.48392
MBURv2_120073		Conserved exported protein of unknown function	-1.72548	3.21331
MBURv2_20491		Conserved protein of unknown function	-1.70392	2.07963
MBURv2_210104		Conserved protein of unknown function	-1.70077	2.81888
MBURv2_130839		Propeptide PepSY amd peptidase M4	-1.69248	2.60233
MBURv2_160178	speD	S-adenosylmethionine decarboxylase	-1.67345	2.16835
MBURv2_130633	pqqD	Coenzyme PQQ synthesis protein D	-1.66849	2.08458
MBURv2_50023	ycaR	Conserved hypothetical protein	-1.66562	3.23589
MBURv2_30078		TRAP dicarboxylate transporter-DctM subunit	-1.65055	3.04031
MBURv2_60073		RND transporter, HAE1/HME family, permease protein	-1.64948	2.78106
MBURv2_210027	secD	SecYEG protein translocase auxillary subunit	-1.64741	2.1094
MBURv2_130922		Outer membrane efflux protein	-1.63381	3.23611
MBURv2_50354	hrpA	ATP-dependent RNA helicase HrpA	-1.63344	2.19731
MBURv2_130959		Conserved protein of unknown function	-1.63184	2.9049
MBURv2_60366		Methyl-accepting chemotaxis sensory transducer	-1.63158	3.46608
MBURv2_60056		Conserved membrane protein of unknown function	-1.62618	3.71929
MBURv2_50284	ubiD	3-octaprenyl-4-hydroxybenzoate decarboxylase	-1.61145	3.37598
MBURv2_210152	adk	Adenylate kinase	-1.59739	2.73598
MBURv2_130956		Phospholipase D/Transphosphatidylase	-1.5894	2.96559
MBURv2_20304		PpiC-type peptidyl-prolyl cis-trans isomerase	-1.58757	3.64242
MBURv2_130632		Conserved protein of unknown function	-1.58562	2.30196
MBURv2_130273		Conserved exported protein of unknown function	-1.58514	2.66695
MBURv2_160312	rmpA	3-hexulose-6-phosphate synthase	-1.58138	2.38146
MBURv2_50008		Acriflavin resistance protein	-1.57835	2.82653
MBURv2_60373		Putative Histidine kinase	-1.56948	2.36424
MBURv2_210291	moxF	Methanol dehydrogenase [cytochrome c] subunit 1	-1.56464	2.59728
MBURv2_130849		TonB-dependent receptor protein	-1.56209	2.17501
MBURv2_190108		Putative Glyceraldehyde-3-phosphate dehydrogenase	-1.56209	3.85807
MBURv2_160390		Phosphate-selective porin O and P (modular protein)	-1.55983	2.48213
MBURv2_80077		Putative 5'-adenylylsulfate reductase (APS reductase) (cysH-like)	-1.55567	2.4522
MBURv2_120126		Type I restriction-modification system DNA methylase	-1.55151	2.93429
MBURv2_160308	rmpA	3-hexulose-6-phosphate synthase	-1.54836	2.40263
MBURv2_130797		Putative Restriction modification system DNA specificity domain-containing protein	-1.5481	2.32583
MBURv2_160249		Biopolymer transport protein, ExbD/TolR family	-1.54628	3.85416
MBURv2_160304	rmpA	3-hexulose-6-phosphate synthase	-1.54075	2.35939
MBURv2_30091		ABC-type uncharacterized transport system	-1.53647	3.19211
MBURv2_20406	ftsB	Cell division protein	-1.53509	2.63198
MBURv2_130924		Putative NAD(P)-binding domain enzyme	-1.52679	3.22416
MBURv2_80044	ybeX	Putative protein involved in divalent ion export	-1.52154	2.34508
MBURv2_160529		Methyl-accepting chemotaxis sensory transducer with Pas/Pac sensor	-1.51494	2.39208
MBURv2_130645		Conserved membrane protein of unknown function	-1.51271	2.99974
MBURv2_130113	pyrH	Uridylate kinase	-1.49737	2.08853
MBURv2_50418	apbE	Thiamine biosynthesis lipoprotein ApbE	-1.49332	2.42356
MBURv2_210042	yjbQ	Conserved hypothetical protein	-1.48593	2.15336
MBURv2_240085		Putative Phosphate starvation-inducible protein PhoH-like	-1.47794	3.60698
MBURv2_20158	ccmB	Heme exporter subunit ; membrane component of ABC superfamily	-1.47462	2.20539
MBURv2_160153		Conserved protein of unknown function	-1.46986	2.58995
MBURv2_10010	traF	Plasmid transfer protein TraF	-1.46901	2.70202
MBURv2_60364	cheD	Putative chemoreceptor glutamine deamidase CheD	-1.46534	2.7729
MBURv2_20161	ccmE	Periplasmic heme chaperone	-1.46477	2.91907
MBURv2_60381	corB	CorB	-1.45888	2.28409
MBURv2_130146	thrB	Homoserine kinase	-1.45022	2.3594
MBURv2_130513		NmmA	-1.44836	3.37835
MBURv2_30027	accC	Acetyl-CoA carboxylase, biotin carboxylase subunit	-1.44695	2.81313
MBURv2_210214		Transposase (fragment)	-1.43959	3.69093
MBURv2_80011		Transposase	-1.43714	2.05288
MBURv2_160431		Conserved protein of unknown function	-1.4306	2.26738
MBURv2_130921		Secretion protein HlyD	-1.42917	2.08367
MBURv2_20176	cmk	Cytidylate kinase	-1.42622	2.67049
MBURv2_30112	purL	Phosphoribosylformyl-glycineamide synthetase	-1.42472	2.04418
MBURv2_50109	hpsi	Hexulose-6-phosphate synthase and isomerase	-1.41673	2.90212
MBURv2_210311		Conserved exported protein of unknown function	-1.41526	2.40094
MBURv2_130765		Conserved protein of unknown function	-1.41197	2.78771
MBURv2_120017		Sulfotransferase family protein	-1.4071	3.28792
MBURv2_160315		Conserved exported protein of unknown function	-1.40551	3.71506
MBURv2_210383		Transposase	-1.40438	3.12329
MBURv2_160409	pyrX	Aspartate carbamoyltransferase, non-catalytic chain (Dihydroorotase-like protein)	-1.40113	2.24053
MBURv2_60193		Putative outer membrane efflux protein (OprM-family protein)	-1.39892	2.41183
MBURv2_20319	arsC	Arsenate reductase / phosphotyrosine protein phosphatase	-1.39504	2.2328
MBURv2_160195	gyrB	DNA gyrase, subunit B	-1.39418	3.36669
MBURv2_50006		RND efflux system, outer membrane lipoprotein, NodT family	-1.39225	2.02744
MBURv2_130684		Conserved exported protein of unknown function	-1.38039	3.53617
MBURv2_60071		Outer membrane efflux protein	-1.37549	2.27346
MBURv2_80056		Conserved membrane protein of unknown function	-1.37505	2.47415
MBURv2_130159	cobQ	Cobyric acid synthase	-1.37133	2.601
MBURv2_50419	nqrF	Na(+)-translocating NADH-quinone reductase subunit F	-1.36803	2.00999
MBURv2_80109		Glycosyl transferase, group 1 family protein	-1.36442	2.79679
MBURv2_50435	cusA	Copper/silver efflux system, membrane component	-1.35782	2.89704
MBURv2_50145		Conserved protein of unknown function	-1.3426	2.00761
MBURv2_130123	rapA	RNA polymerase-associated protein RapA	-1.34121	2.00864
MBURv2_20343	glcE	Glycolate oxidase FAD binding subunit	-1.33948	2.30128
MBURv2_210249		Glycosyl transferase group 1	-1.33884	3.75277
MBURv2_210088	obgE	GTPase involved in cell partioning and DNA repair	-1.33861	2.02971
MBURv2_160377		Conserved exported protein of unknown function	-1.33503	2.1151
MBURv2_130847		Fe2+-dicitrate sensor, membrane component	-1.33461	2.88592
MBURv2_20019		Protein of unknown function	-1.33381	2.57919
MBURv2_240013		Restriction endonuclease	-1.33094	3.3195
MBURv2_10072	trbD	Putative conjugal transfer protein TrbD	-1.32317	2.09568
MBURv2_210032		Type IV pilus biogenesis/stability protein PilW	-1.32305	2.33017
MBURv2_10067	trbI	Conjugation TrbI-like protein	-1.32216	2.25053
MBURv2_250095	eexE	Type I secretion membrane fusion protein	-1.32145	2.88392
MBURv2_130503	ectB	Diaminobutyrate--2-oxoglutarate transaminase	-1.31307	3.31919
MBURv2_50422	nqrC	Na(+)-translocating NADH-quinone reductase subunit C	-1.30989	2.95627
MBURv2_160215		Von Willebrand factor type A	-1.30877	2.13729
MBURv2_20378	xdhA	Xanthine dehydrogenase, iron-sulfur cluster and FAD-binding subunit	-1.30529	3.17178
MBURv2_190019		Putative Membrane protein	-1.30522	3.13091
MBURv2_160197	dnaN	DNA polymerase III, beta subunit	-1.30158	2.39901
MBURv2_210259		Putative enzyme	-1.30072	2.57605
MBURv2_160574		Conserved protein of unknown function	-1.29994	2.06921
MBURv2_210428		Conserved protein of unknown function	-1.28909	2.28372
MBURv2_130190		General secretion pathway protein D	-1.28696	2.49625
MBURv2_250050		Putative peptidase M16	-1.28647	2.24617
MBURv2_60287		Transposase	-1.27855	2.11809
MBURv2_50018	aroC	Chorismate synthase	-1.27847	2.05027
MBURv2_30108		Conserved protein of unknown function	-1.27709	3.54678
MBURv2_130112	frr	Ribosome recycling factor	-1.27456	2.64206
MBURv2_50285	prlC	Oligopeptidase A	-1.26885	2.39359
MBURv2_30017	purD	Phosphoribosylglycinamide synthetase phosphoribosylamine-glycine ligase	-1.26826	3.03175
MBURv2_150008		Conserved protein of unknown function	-1.26557	2.37498
MBURv2_30026	prmA	Methylase for 50S ribosomal subunit protein L11	-1.26545	2.45323
MBURv2_250106		Putative arginine-tRNA-protein transferase	-1.26303	2.03215
MBURv2_130737	polA	Fused DNA polymerase I 5'-%3E3' exonuclease ; 3'-%3E5' polymerase ; 3'-%3E5' exonuclease	-1.26229	2.31722
MBURv2_120121		Conserved exported protein of unknown function	-1.25959	2.44473
MBURv2_240093	yeaZ	Putative peptidase	-1.25695	3.03348
MBURv2_60045		Putative Histidine kinase	-1.25682	2.93155
MBURv2_60372		Multi-sensor hybrid histidine kinase (Modular protein)	-1.25303	2.03178
MBURv2_160191	czcA	Cation efflux system protein CzcA	-1.25114	3.03389
MBURv2_130253	rne	Ribonuclease E (RNase E)	-1.24951	2.32269
MBURv2_160016	mepA	Penicillin-insensitive murein endopeptidase	-1.24752	2.20302
MBURv2_20149		Conserved protein of unknown function	-1.24603	2.03927
MBURv2_210248		Glycosyl transferase, family 2	-1.23355	2.07253
MBURv2_160490		Protein of unknown function	-1.23131	2.60729
MBURv2_160368	pgl	6-phosphogluconolactonase	-1.22702	3.09575
MBURv2_210126	ubiC	Putative chorismate--pyruvate lyase	-1.22393	2.2323
MBURv2_30142		Conserved exported protein of unknown function	-1.22096	2.83671
MBURv2_30090	mutM	Formamidopyrimidine/5-formyluracil/ 5-hydroxymethyluracil DNA glycosylase	-1.216	2.73102
MBURv2_160408		Cytochrome c oxidase polypeptide	-1.21556	2.20108
MBURv2_60375		Putative Two-component hybrid sensor and regulator	-1.21379	2.38702
MBURv2_130085		Conserved protein of unknown function	-1.20704	2.023
MBURv2_20039	estB	Carboxylesterase 2	-1.20605	2.49621
MBURv2_130018		4'-phosphopantetheinyl transferase	-1.20457	2.57061
MBURv2_130694	secA	Preprotein translocase subunit, ATPase	-1.20391	2.10089
MBURv2_210202		Conserved protein of unknown function	-1.2014	3.15985
MBURv2_130675	tyrS	Tyrosyl-tRNA synthetase	-1.19668	2.35279
MBURv2_30067		HsdR family type I site-specific deoxyribonuclease	-1.19453	3.2933
MBURv2_260034		Conserved exported protein of unknown function	-1.19423	2.03413
MBURv2_160323		Conserved exported protein of unknown function	-1.1916	2.01642
MBURv2_130065		Multidrug resistance protein	-1.18839	2.46411
MBURv2_60017		Membrane carboxypeptidase	-1.18626	2.08555
MBURv2_50003		Peptidase S45 penicillin amidase	-1.18393	2.57675
MBURv2_240015		Conserved protein of unknown function	-1.18204	2.25114
MBURv2_160048		Sporulation domain protein	-1.18019	2.3578
MBURv2_50068		Agmatine deiminase	-1.17728	3.23151
MBURv2_50340		Conserved protein of unknown function	-1.17015	3.38963
MBURv2_20443		Conserved membrane protein of unknown function	-1.16845	2.24348
MBURv2_210411	cas	Cycloartenol synthase	-1.16824	2.47173
MBURv2_210551		Zinc/iron permease	-1.16704	2.38673
MBURv2_30080		Extracellular solute-binding protein, family 7	-1.16202	2.19965
MBURv2_130798		N-6 DNA methylase	-1.15537	2.06057
MBURv2_130407		Conserved protein of unknown function	-1.15512	2.54884
MBURv2_20414		Conserved membrane protein of unknown function	-1.15363	2.67049
MBURv2_240098	rluB	23S rRNA pseudouridylate synthase	-1.15195	3.41085
MBURv2_160110		Short-chain dehydrogenase/reductase SDR	-1.13811	2.82556
MBURv2_130767	glmS	L-glutamine:D-fructose-6-phosphate aminotransferase	-1.13479	2.28098
MBURv2_130785		Conserved protein of unknown function	-1.13372	2.94559
MBURv2_130058		Putative Diguanylate cyclase/phosphodiesterase with PAS/PAC and Chase sensor(S)	-1.13263	3.27254
MBURv2_60010	glmM	Phosphoglucosamine mutase	-1.1291	2.73458
MBURv2_130344		Conserved membrane protein of unknown function	-1.12841	2.02475
MBURv2_130481	gatB	Aspartyl/glutamyl-tRNA(Asn/Gln) amidotransferase subunit B	-1.1276	2.29435
MBURv2_210061		Conserved membrane protein of unknown function	-1.12326	2.46399
MBURv2_120013		Polysaccharide deacetylase	-1.10755	2.59051
MBURv2_130019	ggt	Gamma-glutamyltranspeptidase	-1.09682	3.11208
MBURv2_50413	gpmI	2,3-bisphosphoglycerate-independent phosphoglycerate mutase	-1.09447	2.41632
MBURv2_20377	xdhB	Xanthine dehydrogenase, large subunit	-1.07366	2.02742
MBURv2_160324		Putative Mammalian cell entry related domain protein	-1.07253	2.58768
MBURv2_20029		PpiC-type peptidyl-prolyl cis-trans isomerase	-1.07136	2.47748
MBURv2_130191		Conserved exported protein of unknown function	-1.06877	2.81696
MBURv2_20368	gdhI	Glucose 1-dehydrogenase 1	-1.05963	3.21162
MBURv2_160572	ygbT	Conserved hypothetical protein	-1.05902	2.68061
MBURv2_80108		Asparagine synthetase	-1.05602	2.39718
MBURv2_160166		Conserved protein of unknown function	-1.04431	2.86327
MBURv2_240061		K06213 magnesium transporter	-1.04428	2.91613
MBURv2_130375		Conserved membrane protein of unknown function	-1.04389	2.57174
MBURv2_130488		Putative rod shape-determining protein MreD	-1.03934	2.34235
MBURv2_250013		Putative Membrane protein-like protein	-1.03453	2.08334
MBURv2_20201	iscA	FeS cluster assembly protein	-1.03173	3.2
MBURv2_20485		Putative TRAP dicarboxylate transporter, DctM subunit	-1.03156	2.4147
MBURv2_20256		ErfK/YbiS/YcfS/YnhG family protein	-1.0276	2.1733
MBURv2_80045	ybeY	Putative metal-dependent hydrolase	-1.01118	2.30324
MBURv2_60072		Efflux transporter, RND family, MFP subunit	-1.00312	2.42722
MBURv2_160479	yoeB	Toxin of the YoeB-YefM toxin-antitoxin system	1.00672	2.28169
MBURv2_130651		Putative sigma-E factor regulatory protein	1.00732	2.36319
MBURv2_160393		Conserved exported protein of unknown function	1.01578	2.17327
MBURv2_130753	gmk	Guanylate kinase	1.02436	2.35823
MBURv2_210564	cheR	Chemotaxis protein methyltransferase 1	1.02763	2.84619
MBURv2_50290		Conserved protein of unknown function	1.03304	2.15301
MBURv2_50243		Conserved protein of unknown function	1.03671	2.34806
MBURv2_20045		Conserved protein of unknown function	1.0444	2.7547
MBURv2_130425	sodB	Superoxide dismutase, Fe	1.04709	2.22054
MBURv2_240032		Conserved protein of unknown function	1.0495	2.38915
MBURv2_20382		Rare lipoprotein A	1.05117	2.06566
MBURv2_120077		Conserved exported protein of unknown function	1.06891	2.55777
MBURv2_130214	cheR	Chemotaxis regulator, protein-glutamate methyltransferase	1.08038	2.03937
MBURv2_130818		Protein kinase	1.09068	2.19723
MBURv2_60254		Conserved protein of unknown function	1.09524	2.2457
MBURv2_60357	cheY	Chemotaxis regulator transmitting signal to flagellar motor component	1.10237	2.57297
MBURv2_210118		LexA repressor	1.10387	2.71872
MBURv2_190062	acnA	Aconitate hydratase 1	1.1104	2.41281
MBURv2_60403		Conserved protein of unknown function	1.11547	3.32056
MBURv2_60174	hoxH	NAD-reducing hydrogenase HoxS subunit beta	1.116	2.0608
MBURv2_50224		Multi-sensor signal transduction multi-kinase	1.11689	2.17925
MBURv2_60172		NADH:ubiquinone oxidoreductase, subunit G, iron-sulfur binding	1.13241	2.67816
MBURv2_250091		Rhodanese domain protein	1.14187	2.1994
MBURv2_50291		Conserved protein of unknown function	1.14231	2.49068
MBURv2_20057		Response regulator receiver	1.14363	2.25301
MBURv2_60150		Transcriptional regulator	1.149	2.29607
MBURv2_250061		ABC transporter related	1.16378	2.37653
MBURv2_20352		Conserved protein of unknown function	1.17003	2.97225
MBURv2_30010		Putative phosphohistidine phosphatase, SixA	1.17923	3.23585
MBURv2_90003		Conserved protein of unknown function	1.18012	2.26584
MBURv2_160235	yfcH	Epimerase family protein YfcH	1.18314	2.35573
MBURv2_30088		Transposase	1.18648	2.4436
MBURv2_210172		Putative nucleotidyl transferase	1.19494	2.67657
MBURv2_250040		Conserved protein of unknown function	1.19545	2.18635
MBURv2_160142		Response regulator receiver protein	1.19691	2.92433
MBURv2_130979		Transposase	1.19783	2.01675
MBURv2_60230		Two-component response regulator, LuxR family	1.19908	2.1211
MBURv2_250027		Site-determining protein	1.20188	3.50703
MBURv2_20340		Conserved protein of unknown function	1.20796	2.72416
MBURv2_160438		Addiction module toxin, Txe/YoeB family	1.21459	2.64759
MBURv2_190084	mraZ	Protein MraZ	1.22464	2.24142
MBURv2_210237		Protein of unknown function	1.22567	2.51755
MBURv2_50173	yeaG	Conserved hypothetical protein; putative nucleoside triphosphate hydrolase domain	1.23011	2.89515
MBURv2_50041		Protein of unknown function	1.2391	2.05735
MBURv2_30029	aroQ	3-dehydroquinate dehydratase, type II	1.24271	2.5193
MBURv2_130650		Conserved protein of unknown function	1.24922	2.57621
MBURv2_30073	treZ	Malto-oligosyltrehalose trehalohydrolase	1.25455	3.29645
MBURv2_30178		Conserved protein of unknown function	1.25747	2.25763
MBURv2_230010		Integrase	1.26499	2.60807
MBURv2_20422		Conserved membrane protein of unknown function	1.27196	2.65837
MBURv2_160066	yggR	Transporter	1.29349	2.51033
MBURv2_120078		Metal dependent phosphohydrolase	1.29453	3.0547
MBURv2_210580		Conserved protein of unknown function	1.29499	2.53843
MBURv2_90002		Conserved protein of unknown function	1.29705	3.6979
MBURv2_50085		Putative lipoprotein	1.29733	2.04021
MBURv2_130236	fliF	Flagellar M-ring protein	1.2996	2.28988
MBURv2_160107	folB	Bifunctioal dihydroneopterin aldolase ; dihydroneopterin triphosphate 2'-epimerase	1.30379	2.59613
MBURv2_60171	hoxF	NAD-reducing hydrogenase HoxS subunit alpha	1.31194	3.01825
MBURv2_50220		Integrase (fragment)	1.31592	2.9746
MBURv2_250037		Putative CheW protein	1.31666	2.14371
MBURv2_20292		Conserved membrane protein of unknown function	1.32187	2.34702
MBURv2_250023		Flagellar biosynthetic protein fliR	1.32526	2.75191
MBURv2_190063	copB	Putative copper-exporting P-type ATPase B	1.32565	2.01031
MBURv2_130211		Anti-sigma-factor antagonist	1.3265	3.0344
MBURv2_160241		Transcriptional regulator, MerR family	1.32862	3.37239
MBURv2_140002		Exported protein of unknown function	1.32958	2.05245
MBURv2_130095		Conserved hypothetical protein	1.33347	3.05523
MBURv2_20248		Conserved protein of unknown function	1.33928	2.20507
MBURv2_190066		Positive regulator of sigma E, RseC/MucC	1.34787	2.56621
MBURv2_160287		Conserved protein of unknown function	1.35949	2.28205
MBURv2_50238		AAA ATPase	1.36837	3.0528
MBURv2_30076		Conserved protein of unknown function	1.37122	2.55732
MBURv2_130854		Conserved protein of unknown function	1.39	2.50372
MBURv2_60393		Conserved protein of unknown function	1.40262	2.90124
MBURv2_210314	def	Peptide deformylase	1.41059	2.05396
MBURv2_60066		Conserved protein of unknown function	1.41455	2.11606
MBURv2_60296		Putative Integrase family protein	1.41614	2.5087
MBURv2_130039		MOSC domain containing protein	1.41862	2.20905
MBURv2_160218	ziaR	Transcriptional repressor SmtB homolog	1.42599	3.0482
MBURv2_190060	lexA	LexA repressor	1.426	2.36182
MBURv2_210058	ald	Alanine dehydrogenase	1.42704	3.83915
MBURv2_130568	panD	Aspartate 1-decarboxylase	1.43052	2.6639
MBURv2_250028	fliA	RNA polymerase sigma factor for flagellar operon	1.43215	2.95265
MBURv2_20496		Conserved protein of unknown function	1.44556	2.65459
MBURv2_130286	sfcA	Malate dehydrogenase, (decarboxylating, NAD-requiring) (malic enzyme)	1.46054	2.08939
MBURv2_160257		HicB protein	1.47055	2.62407
MBURv2_20363		Conserved protein of unknown function	1.47649	3.1094
MBURv2_250026		Flagellar biosynthetic protein FlhF	1.47761	3.41047
MBURv2_50378		Putative anti-sigma regulatory factor, serine/threonine protein kinase	1.48379	2.25884
MBURv2_30062		Conserved protein of unknown function	1.4843	2.07482
MBURv2_60189		Conserved protein of unknown function	1.49325	2.49192
MBURv2_130864		Ferritin Dps family protein	1.49361	2.22549
MBURv2_130538		Conserved protein of unknown function	1.49465	2.02473
MBURv2_190034		Conserved protein of unknown function	1.49557	2.92509
MBURv2_160439		Prevent-host-death family protein	1.49756	2.92519
MBURv2_50206		Filamentation induced by cAMP protein Fic	1.50516	2.05368
MBURv2_160236		Conserved membrane protein of unknown function	1.51957	3.57587
MBURv2_240026		Protein of unknown function	1.52041	2.93729
MBURv2_130427		Adenylate cyclase	1.52563	2.7824
MBURv2_30100		Conserved protein of unknown function	1.52883	3.88182
MBURv2_210397		Cytochrome C assembly protein	1.5327	3.45926
MBURv2_160038	qseB	DNA-binding response regulator in two-component regulatory system with QseC	1.53855	3.73145
MBURv2_120044		Conserved exported protein of unknown function	1.54139	3.00163
MBURv2_30072		Glyoxalase/bleomycin resistance protein/ring-cleaving dioxygenase	1.5441	2.16329
MBURv2_20299	pmrA	Transcriptional regulatory protein PmrA	1.54447	2.93698
MBURv2_130372		Conserved protein of unknown function	1.55741	2.25628
MBURv2_210573	flgJ	Peptidoglycan hydrolase FlgJ	1.55907	2.05509
MBURv2_130320		Conserved protein of unknown function	1.5658	2.15055
MBURv2_20216		Growth inhibitor	1.5829	3.08979
MBURv2_160371		Putative lipoprotein	1.58901	2.72582
MBURv2_130531		Glucokinase	1.59173	3.86046
MBURv2_210225		Transcriptional regulator, XRE family	1.59435	2.18236
MBURv2_210572	flgI	Flagellar basal body P-ring protein	1.60786	2.07406
MBURv2_210568		Flagellar basal body FlaE domain protein	1.61285	2.76601
MBURv2_20072	ureE	Urease accessory protein	1.6368	2.11885
MBURv2_50221		Transposase	1.64807	2.75463
MBURv2_160546		Conserved exported protein of unknown function	1.65283	2.51771
MBURv2_120131		Conserved protein of unknown function	1.66462	2.36836
MBURv2_50417		Putative signal transduction protein with CBS domains	1.66742	3.05706
MBURv2_190051		Putative oxidoreductase, thiamine diP-binding and 4Fe-4S cluster binding protein	1.68807	3.28311
MBURv2_160489		Protein of unknown function	1.7019	2.3289
MBURv2_130239		PAS/PAC sensor signal transduction histidine kinase	1.70495	2.26141
MBURv2_130498		Conserved exported protein of unknown function	1.70707	2.11298
MBURv2_190069		Radical SAM domain protein	1.71555	2.9848
MBURv2_130237	fliE	Flagellar hook-basal body complex protein FliE	1.72848	3.04025
MBURv2_60297		Conserved protein of unknown function	1.73655	2.95149
MBURv2_20073	ureF	Urease accessory protein UreF	1.75622	2.24189
MBURv2_250018	fliM	Flagellar motor switching and energizing component	1.76845	4.15692
MBURv2_160237	ftsH	Protease, ATP-dependent zinc-metallo	1.7715	3.67545
MBURv2_210569	flgF	Flagellar component of cell-proximal portion of basal-body rod	1.79117	2.16937
MBURv2_210387		Flagellar hook-associated 2 domain protein	1.79363	2.48105
MBURv2_120105		Conserved exported protein of unknown function	1.7972	3.8885
MBURv2_50205	vapC	Putative ribonuclease VapC32	1.82166	2.28693
MBURv2_60337		Putative phosphoketolase 1	1.82976	3.54759
MBURv2_210570	flgG	Flagellar component of cell-distal portion of basal-body rod	1.84108	2.49218
MBURv2_210571	flgH	Flagellar L-ring protein	1.84349	2.34073
MBURv2_210396		Conserved protein of unknown function	1.84419	2.83331
MBURv2_210574		Flagellar hook-associated protein FlgK	1.85714	2.00564
MBURv2_10050		Integrase family protein (fragment)	1.86316	3.36855
MBURv2_20007		Conserved exported protein of unknown function	1.86588	2.55192
MBURv2_190078		Conserved protein of unknown function	1.86614	2.47129
MBURv2_160341		Putative Methyl-accepting chemotaxis protein	1.87855	2.51636
MBURv2_50398		Conserved membrane protein of unknown function	1.87926	3.69087
MBURv2_130649	rpoE	RNA polymerase, sigma 24 (sigma E) factor	1.88784	2.25927
MBURv2_250085		Protein of unknown function	1.89241	2.0578
MBURv2_210386		Putative Protein FlaG	1.89347	2.53213
MBURv2_160339		Conserved protein of unknown function	1.90102	2.71966
MBURv2_160095	yajQ	Putative nucleotide binding protein (UPF0234 protein)	1.9056	2.4026
MBURv2_50397		Diguanylate cyclase	1.90705	3.74993
MBURv2_210529		Conserved exported protein of unknown function	1.90772	2.30105
MBURv2_160365	baeR	DNA-binding response regulator in two-component regulatory system with BaeS	1.91189	2.51839
MBURv2_130371		Conserved protein of unknown function	1.9136	3.70687
MBURv2_160219		Regulatory protein HlyX (modular protein)	1.9201	2.45022
MBURv2_130952		Transcriptional regulator, XRE family	1.93236	2.20707
MBURv2_130532		Phosphorylase kinase alphabeta	1.93462	3.13056
MBURv2_210194		RNA-directed DNA polymerase (Reverse transcriptase) (fragment)	1.93822	2.23956
MBURv2_60345	fbp	Fructose-1,6-bisphosphatase	1.94614	4.43592
MBURv2_210317	smg	Protein smg homolog	1.97387	3.41201
MBURv2_190035	higB	Toxin higB-1	1.99435	3.96431
MBURv2_160254		Conserved protein of unknown function	1.99705	3.74734
MBURv2_210567		Flagellar hook capping protein	1.99826	2.86357
MBURv2_20184		Conserved protein of unknown function	1.99942	2.74092
MBURv2_10051		Conserved protein of unknown function	2.01554	2.97824
MBURv2_80086	oadG	Putative oxaloacetate decarboxylase gamma chain	2.01748	3.60545
MBURv2_210385	fla	Flagellin	2.02602	2.20891
MBURv2_210488		Conserved protein of unknown function	2.03748	2.92412
MBURv2_130682		Protein of unknown function	2.04569	3.18961
MBURv2_20192		Protein of unknown function	2.09541	2.74079
MBURv2_30039		Putative FAD-dependent pyridine nucleotide-disulphide oxidoreductase; nitrate or nitrite reductase subunit	2.10616	2.01079
MBURv2_130914		CDP-diacylglycerol/serine O-phosphatidyltransferase	2.11766	2.79256
MBURv2_20074	ureG	Urease accessory protein	2.16557	2.90835
MBURv2_160217		Conserved protein of unknown function	2.16679	2.0155
MBURv2_160469		Putative Metallo-dependent phosphatase	2.17494	3.12907
MBURv2_130915		Putative SNARE associated Golgi protein-related protein	2.23657	3.19143
MBURv2_50371		Phospholipid/glycerol acyltransferase	2.26042	3.6781
MBURv2_190076		Rare lipoprotein A	2.30122	2.34471
MBURv2_20070	ureB	Urease beta subunit	2.30435	2.88832
MBURv2_210511	cls	Cardiolipin synthase	2.33078	3.27701
MBURv2_30040		Conserved exported protein of unknown function	2.34013	2.23824
MBURv2_20068	ureD	Urease accessory protein UreD	2.35257	3.22878
MBURv2_60228		Putative two-component sensor kinase	2.3871	3.90386
MBURv2_30013		Putative ABC-type phosphate transport system, auxiliary and permease component	2.38772	4.20848
MBURv2_250084		Histidine kinase	2.39163	3.01661
MBURv2_160353		Conserved protein of unknown function	2.39174	2.59821
MBURv2_30041		Nitrate ABC transporter, ATPase subunits C and D	2.39688	2.53926
MBURv2_210230		Conserved protein of unknown function	2.42003	2.67851
MBURv2_210077		Putative TonB-dependent receptor	2.47974	2.00617
MBURv2_130680		Protein of unknown function	2.49555	2.47641
MBURv2_130283	pdxA	4-hydroxy-L-threonine phosphate dehydrogenase, NAD-dependent	2.49909	2.14624
MBURv2_130681		Putative bipartite protein [includes a nickel-iron hydrogenase, accessory protein domain HupE; a TonB-dependent receptor]	2.51943	3.09366
MBURv2_20067		HupE/UreJ protein	2.53309	3.11613
MBURv2_60108	cynS	Cyanate hydratase	2.53901	3.73036
MBURv2_30014	pstB	Phosphate transporter subunit ; ATP-binding component of ABC superfamily	2.54647	4.2854
MBURv2_130142		Putative Hemagglutinin-related protein	2.56686	2.81893
MBURv2_60111	nirB	Nitrite reductase, large subunit, NAD(P)H-binding	2.59153	3.24217
MBURv2_60107		Putative dual serine/threonine-protein kinase/phosphatase	2.634	3.06633
MBURv2_30042		Binding-protein-dependent transport systems inner membrane component	2.65321	2.64844
MBURv2_240058		Conserved protein of unknown function	2.72719	2.12868
MBURv2_30012		Putative ABC-type phosphate transport system, permease component	2.73641	5.04143
MBURv2_60344		Conserved membrane protein of unknown function	2.74577	3.75358
MBURv2_20168		Conserved protein of unknown function	2.74935	2.39404
MBURv2_250083	phoB	DNA-binding response regulator in two-component regulatory system with PhoR (or CreC)	2.85141	4.23689
MBURv2_160342		Putative Response regulator receiver protein	2.86507	2.86019
MBURv2_20333	phoU	Phosphate uptake regulator	2.91678	4.49372
MBURv2_160531	nemA	N-ethylmaleimide reductase	2.94	4.34392
MBURv2_80069	glnB	Regulatory protein P-II for glutamine synthetase	2.98587	3.54852
MBURv2_80066	glnA	Glutamine synthetase	2.99393	3.45743
MBURv2_50372		Conserved protein of unknown function	3.05917	3.65866
MBURv2_130137		Putative TonB-dependent receptor	3.10654	5.47291
MBURv2_50261		Histidine kinase	3.1195	2.09696
MBURv2_130913		Conserved protein of unknown function	3.128	3.61449
MBURv2_210445		Conserved protein of unknown function	3.15475	2.79652
MBURv2_60109		Phenazine biosynthesis protein PhzF family	3.16576	4.06465
MBURv2_60110	nirD	Nitrite reductase, NAD(P)H-binding, small subunit	3.22197	4.89578
MBURv2_210465		Conserved protein of unknown function	3.31181	3.95478
MBURv2_60113		Response regulator receiver and ANTAR domain protein	3.31526	2.92389
MBURv2_60106		Putative formate/nitrate transporter	3.32105	3.08474
MBURv2_160471		Conserved protein of unknown function	3.38177	3.15703
MBURv2_20065		Putative branched-chain amino acid transport protein (ABC superfamily, atp_bind)	3.47363	2.50715
MBURv2_130683		Putative monooxygenase	3.48169	5.48655
MBURv2_20332	pstB	Phosphate transporter subunit ; ATP-binding component of ABC superfamily	3.50338	4.89965
MBURv2_20331	pstA	High-affinity phosphate transport protein (ABC superfamily, membrane)	3.52257	4.56011
MBURv2_20329		Membrane protein of unknown function	3.60265	2.54858
MBURv2_60343	ycjM	Putative sucrose phosphorylase	3.73707	6.24174
MBURv2_130284	ksgA	S-adenosylmethionine-6-N',N'-adenosyl (rRNA) dimethyltransferase	3.75969	5.41663
MBURv2_210471	draT	NAD(+)--dinitrogen-reductase ADP-D-ribosyltransferase	3.76236	4.3686
MBURv2_130135		Conserved exported protein of unknown function	3.78762	3.86636
MBURv2_60112		Nitrite transporter	3.85751	5.46566
MBURv2_130544		Conserved protein of unknown function	3.90969	4.99416
MBURv2_130081		Putative anion transporter	3.91037	5.23525
MBURv2_130141		Conserved exported protein of unknown function	3.93727	3.90505
MBURv2_250086		Conserved protein of unknown function	3.9995	5.73704
MBURv2_20330	pstC	High-affinity phosphate transport protein (ABC superfamily, membrane)	4.06374	4.58406
MBURv2_30043		Tat pathway signal sequence domain protein	4.06743	2.8474
MBURv2_210510		Rieske (2Fe-2S) region (fragment)	4.09022	2.93853
MBURv2_210469	draG	ADP-ribosyl-[dinitrogen reductase] glycohydrolase	4.23537	5.97808
MBURv2_130543		Conserved protein of unknown function	4.24812	3.5046
MBURv2_130542		Conserved protein of unknown function	4.26356	3.74677
MBURv2_240071		Conserved protein of unknown function	4.34321	5.10093
MBURv2_130285	glgP	Glycogen phosphorylase	4.39907	6.43436
MBURv2_80064	glnG	Fused DNA-binding response regulator in two-component regulatory system with GlnL: response regulator ; sigma54 interaction protein	4.43244	5.22761
MBURv2_210478	rsxG	Putative oxidoreductase	4.45294	5.28302
MBURv2_30011	pstS1a	ABC-type phosphate transport system, periplasmic component	4.47587	6.09082
MBURv2_130715		Conserved protein of unknown function	4.48504	4.30934
MBURv2_240072		Conserved protein of unknown function	4.67241	5.32746
MBURv2_210512		Conserved protein of unknown function	4.67322	4.99351
MBURv2_160530		Protein of unknown function	4.68233	2.326
MBURv2_20204		Conserved exported protein of unknown function	4.73241	5.83848
MBURv2_130499		Conserved protein of unknown function	4.77867	5.5598
MBURv2_210513		LRV FeS4 cluster domain protein	4.92522	5.74674
MBURv2_130136		Conserved exported protein of unknown function	4.93124	4.90465
MBURv2_130917		Alkaline phosphatase-like protein	5.05577	4.76924
MBURv2_210480	rnfH	Protein RnfH	5.10544	4.34285
MBURv2_60227		Conserved protein of unknown function	5.1329	4.29299
MBURv2_210520		Conserved protein of unknown function	5.20417	4.21952
MBURv2_210467		Rhodanese-like protein	5.21779	7.1335
MBURv2_130541		Conserved protein of unknown function	5.25448	5.01605
MBURv2_210514		Conserved protein of unknown function	5.26839	3.94927
MBURv2_210506	clpX	ATPase and specificity subunit of ClpX-ClpP ATP-dependent serine protease	5.32155	5.53782
MBURv2_210509	nifF	Flavodoxin-B	5.35649	6.61558
MBURv2_210504	nifZ	Protein NifZ	5.38383	4.10582
MBURv2_210479	rsxE	Putative inner membrane NADH-quinone reductase	5.48184	5.46104
MBURv2_210442	iscS	Cysteine desulfurase (tRNA sulfurtransferase), PLP-dependent	5.50708	5.49647
MBURv2_80055		Fatty acid hydroxylase	5.53712	6.57325
MBURv2_20328	pstS	Putative ABC transporter component; periplasmic phosphate-binding protein	5.5724	5.45266
MBURv2_210485	fdxC	Ferredoxin-4	5.5968	3.39413
MBURv2_240075	gpgS	Glucosyl-3-phosphoglycerate synthase	5.63547	2.17418
MBURv2_210468	nifY	Protein NifY	5.64253	6.24722
MBURv2_210472	nifA	Nif-specific regulatory protein	5.65979	5.39722
MBURv2_210483		Uncharacterized 15.7 kDa protein in draG 3'region	5.66655	5.87989
MBURv2_210487	nifQ	Protein NifQ	5.6867	5.98377
MBURv2_130143		Conserved protein of unknown function	5.74498	5.43971
MBURv2_210484	fprA	Type A flavoprotein fprA	5.82077	5.42457
MBURv2_210505		Nitrogen fixation protein NifM	5.83027	4.95568
MBURv2_210486	fdxD	Ferredoxin-5	5.88101	5.46795
MBURv2_210508		Glutaredoxin-like protein	5.93334	5.08832
MBURv2_130138		Biopolymer transport protein, ExbD/TolR family	6.12952	4.66389
MBURv2_210466		Conserved protein of unknown function	6.14634	4.92767
MBURv2_160470		Phosphoesterase PA-phosphatase related protein	6.15007	5.00983
MBURv2_130140		Conserved exported protein of unknown function	6.19516	4.7664
MBURv2_80065	glnL	Sensory histidine kinase in two-component regulatory system with GlnG	6.21002	6.42298
MBURv2_210473	nifL	Nitrogen fixation regulatory protein	6.26266	4.24112
MBURv2_210497	nifN	Nitrogenase iron-molybdenum cofactor biosynthesis protein NifN	6.28228	5.9174
MBURv2_210463		Conserved protein of unknown function	6.3026	6.30963
MBURv2_210496	nifE	Nitrogenase iron-molybdenum cofactor biosynthesis protein NifE	6.42463	6.33397
MBURv2_210481	nifB	FeMo cofactor biosynthesis protein NifB	6.45987	5.6335
MBURv2_210501	fdxB	Ferredoxin-3	6.48271	5.29148
MBURv2_80068		Conserved membrane protein of unknown function	6.49924	4.76272
MBURv2_210075		Conserved exported protein of unknown function	6.50811	3.9908
MBURv2_210499		Nitrogen fixation protein	6.58137	4.58272
MBURv2_210498	nifX	Protein NifX	6.67011	6.16663
MBURv2_210517	nifK	Nitrogenase molybdenum-iron protein beta chain	6.96099	5.43473
MBURv2_210519	nifH	Nitrogenase iron protein	6.97336	5.74743
MBURv2_210477	rsxD	Putative inner membrane oxidoreductase	7.00674	5.93628
MBURv2_210474	rsxA	Putative inner membrane subunit of an electron transport system	7.01321	5.78064
MBURv2_210516	nifT	Protein NifT	7.03491	3.27192
MBURv2_80067	glnK	Nitrogen assimilation regulatory protein for GlnL, GlnE, and AmtB	7.11154	6.49253
MBURv2_210518	nifD	Nitrogenase molybdenum-iron protein alpha chain	7.12535	5.83875
MBURv2_210440		Conserved protein of unknown function	7.13295	5.68564
MBURv2_130139		MotA/TolQ/ExbB proton channel family domain protein	7.18444	5.71659
MBURv2_210441	nifU	Nitrogen fixation protein NifU	7.24894	5.77883
MBURv2_210456	nifV	Homocitrate synthase	7.42989	5.66392
MBURv2_210475	rsxB	Putative iron-sulfur protein	7.6436	5.63318
MBURv2_210461		Conserved protein of unknown function	7.70539	3.78701
MBURv2_210476	rnfC	Electron transport complex protein rnfC	7.71307	6.17042
MBURv2_210458	nifP	Putative serine acetyltransferase	putative serine acetyltransferase	5.50783
MBURv2_210459		Conserved protein of unknown function	8.53802	4.91084
