# Supplementary material for: Molecular Mechanism Associated With the Impact of Methane/Oxygen Gas Supply Ratios on Cell Growth of Methylomicrobium buryatense 5GB1 Through RNA-Seq
Source: Front Bioeng Biotechnol. 2020 Apr 7;8:263. doi: 10.3389/fbioe.2020.00263 (PMC7154130; doi:10.3389/fbioe.2020.00263)
Supplement: TABLE S3 — Differentially expressed genes of #3 (15% CH4 in air) versus #2 (10% CH4 in air), #4 (20% CH4 in air), and #5 (50% CH4 in air). 337 genes were significantly changed (log2fold change ≥ 1, p-value ≤ 0.01) among these comparisons including 160 down-regulated and 177 up-regulated genes. [file Table_3.XLSX]

## Sheet: Sig15_vs_10_20_50_337
Table S3. Shared differentially expressed genes of #3 (15% CH4 in air) versus #2 (10% CH4 in air), #4 (20% CH4 in air) and #5 (50% CH4 in air). 337 genes were significantly changed (log2fold change≥1, p-value≤0.01) among these comparisons including 160 down-regulated and 177 up-regulated genes.
Name	Gene	Product	(15) - (10)	(15) - (20)	(15) - (50)	-log10(p-value) for (15) - (10)	-log10(p-value) for (15) - (20)	-log10(p-value) for (15) - (50)
Down-regulated
MBURv2_10010	traF	Plasmid transfer protein TraF	-3.03921	-1.50988	-1.46901	4.56562	2.76628	2.70202
MBURv2_10067	trbI	Conjugation TrbI-like protein	-2.65018	-1.67404	-1.32216	3.93786	2.78178	2.25053
MBURv2_10072	trbD	Putative conjugal transfer protein TrbD	-3.19709	-1.73916	-1.32317	4.23886	2.69614	2.09568
MBURv2_10073		Putative conjugal transfer protein TrbC	-4.03075	-2.17284	-1.79924	4.09447	2.55124	2.14049
MBURv2_20014	emrA	Multidrug resistance protein A	-3.93073	-2.60166	-3.18617	3.3105	2.33647	2.79727
MBURv2_20015		RND efflux system, outer membrane lipoprotein, NodT family	-3.30984	-1.96703	-3.15653	3.33864	2.13132	3.21968
MBURv2_20039	estB	Carboxylesterase 2	-1.30788	-1.51564	-1.20605	2.68149	3.03286	2.49621
MBURv2_20175		Fragment of bifunctional protein [Includes: putative prephenate or cyclohexadienyl dehydrogenase; 3-phosphoshikimate 1-carboxyvinyltransferase (5- enolpyruvylshikimate-3-phosphate synthase) (EPSP synthase) (EPSPS) (AroA)] (part 2)	-2.14396	-1.58082	-1.74035	3.65979	2.89715	3.1312
MBURv2_20176	cmk	Cytidylate kinase	-2.49578	-1.52368	-1.42622	4.07748	2.8256	2.67049
MBURv2_20319	arsC	Arsenate reductase / phosphotyrosine protein phosphatase	-1.66275	-1.806	-1.39504	2.62162	2.81462	2.2328
MBURv2_20343	glcE	Glycolate oxidase FAD binding subunit	-1.49163	-1.40315	-1.33948	2.53945	2.40267	2.30128
MBURv2_20368	gdhI	Glucose 1-dehydrogenase 1	-1.71783	-1.31451	-1.05963	4.47642	3.76238	3.21162
MBURv2_20377	xdhB	Xanthine dehydrogenase, large subunit	-1.89886	-1.80823	-1.07366	3.33605	3.21342	2.02742
MBURv2_20378	xdhA	Xanthine dehydrogenase, iron-sulfur cluster and FAD-binding subunit	-1.59136	-1.88347	-1.30529	3.67537	4.11949	3.17178
MBURv2_30017	purD	Phosphoribosylglycinamide synthetase phosphoribosylamine-glycine ligase	-1.22292	-1.22859	-1.26826	2.9434	2.95458	3.03175
MBURv2_30026	prmA	Methylase for 50S ribosomal subunit protein L11	-1.54646	-1.32748	-1.26545	2.9186	2.56102	2.45323
MBURv2_30039		Putative FAD-dependent pyridine nucleotide-disulphide oxidoreductase; nitrate or nitrite reductase subunit	-3.94972	-2.83047	2.10616	3.46373	2.65059	2.01079
MBURv2_30065		N-6 DNA methylase	-2.24888	-2.20335	-2.22286	3.96062	3.90658	3.92985
MBURv2_30066		Putative Restriction modification system DNA specificity domain-containing protein	-1.23738	-1.37495	-1.85941	2.57969	2.82524	3.57449
MBURv2_30067		HsdR family type I site-specific deoxyribonuclease	-2.03468	-1.6097	-1.19453	4.7004	4.06691	3.2933
MBURv2_30078		TRAP dicarboxylate transporter-DctM subunit	-1.83132	-1.80329	-1.65055	3.29794	3.25924	3.04031
MBURv2_30079	dctQ	TRAP C4-dicarboxylate transporter	-2.38762	-2.49823	-2.23974	3.10821	3.22042	2.95223
MBURv2_30112	purL	Phosphoribosylformyl-glycineamide synthetase	-2.91419	-1.97166	-1.42472	3.73058	2.75757	2.04418
MBURv2_30153		Cobalamin (Vitamin B12) biosynthesis CbiG protein	-1.9194	-2.25502	-2.8876	2.07958	2.42317	2.99888
MBURv2_30156		Precorrin-6y C5,15-methyltransferase (Decarboxylating), CbiE subunit	-3.75841	-3.56215	-2.83051	2.81073	2.68487	2.17582
MBURv2_30157	cbiD	Putative cobalt-precorrin-6A synthase [deacetylating]	-3.26573	-3.26772	-2.61208	2.6669	2.66832	2.17336
MBURv2_30159		CbiX protein	-2.00789	-2.58135	-2.13028	2.282	2.85278	2.41102
MBURv2_30160	cbiF	Putative cobalt-precorrin-4 C(11)-methyltransferase	-1.94078	-2.60089	-2.31545	2.0374	2.6747	2.41124
MBURv2_50003		Peptidase S45 penicillin amidase	-2.02672	-1.31199	-1.18393	3.91105	2.81574	2.57675
MBURv2_50007		Efflux transporter, RND family, MFP subunit	-2.50778	-2.02669	-1.81652	4.3872	3.81917	3.53492
MBURv2_50008		Acriflavin resistance protein	-1.943	-1.85608	-1.57835	3.33619	3.2214	2.82653
MBURv2_50010	tonB	Protein tonB2	-1.54279	-1.81194	-1.84867	3.4931	3.91128	3.96433
MBURv2_50012		Putative biopolymer transport ExbB protein	-1.89026	-1.83136	-2.11494	2.21113	2.14475	2.45522
MBURv2_50013		Putative biopolymer transport protein (ExbD-like)	-1.66209	-1.84197	-2.38219	2.10034	2.3174	2.90626
MBURv2_50200	cas1	CRISPR-associated endonuclease Cas1 2	-1.83147	-1.97715	-1.90216	3.96917	4.17303	4.06975
MBURv2_50284	ubiD	3-octaprenyl-4-hydroxybenzoate decarboxylase	-1.84533	-2.00846	-1.61145	3.7243	3.94672	3.37598
MBURv2_50285	prlC	Oligopeptidase A	-1.18231	-1.29925	-1.26885	2.24056	2.44603	2.39359
MBURv2_50354	hrpA	ATP-dependent RNA helicase HrpA	-1.97986	-1.67082	-1.63344	2.62166	2.24526	2.19731
MBURv2_50413	gpmI	2,3-bisphosphoglycerate-independent phosphoglycerate mutase	-2.31315	-1.39675	-1.09447	4.28277	2.98315	2.41632
MBURv2_50418	apbE	Thiamine biosynthesis lipoprotein ApbE	-2.41835	-1.87883	-1.49332	3.58847	2.95661	2.42356
MBURv2_50419	nqrF	Na(+)-translocating NADH-quinone reductase subunit F	-2.54141	-2.09909	-1.36803	3.43867	2.96334	2.00999
MBURv2_50422	nqrC	Na(+)-translocating NADH-quinone reductase subunit C	-1.53025	-1.53773	-1.30989	3.34069	3.35299	2.95627
MBURv2_50435	cusA	Copper/silver efflux system, membrane component	-2.21986	-1.80013	-1.35782	4.15232	3.60086	2.89704
MBURv2_60003		Alpha amylase catalytic region	-1.60307	-2.11808	-2.15112	2.97411	3.67486	3.71511
MBURv2_60017		Membrane carboxypeptidase	-1.67779	-1.20662	-1.18626	2.85724	2.12056	2.08555
MBURv2_60045		Putative Histidine kinase	-1.00813	-1.21643	-1.25682	2.42084	2.85326	2.93155
MBURv2_60072		Efflux transporter, RND family, MFP subunit	-1.91808	-1.34974	-1.00312	4.02802	3.12464	2.42722
MBURv2_60073		RND transporter, HAE1/HME family, permease protein	-3.16515	-2.50283	-1.64948	4.4526	3.82534	2.78106
MBURv2_60193		Putative outer membrane efflux protein (OprM-family protein)	-2.57923	-1.85275	-1.39892	3.91317	3.06864	2.41183
MBURv2_60231	pntA	Pyridine nucleotide transhydrogenase, alpha subunit	-1.4062	-2.08816	-2.21149	2.35499	3.28841	3.4335
MBURv2_60237		Putative Histidine kinase	-1.9731	-1.18451	-1.94162	3.65371	2.417	3.61208
MBURv2_60348	dksA	DNA-binding transcriptional regulator of rRNA transcription, DnaK suppressor protein	-1.55777	-1.79688	-2.09827	2.83834	3.18575	3.57841
MBURv2_60365	cheB	Fused chemotaxis regulator ; protein-glutamate methylesterase in two-component regulatory system with CheA	-2.03902	-2.22835	-1.92496	4.42833	4.6702	4.27284
MBURv2_60373		Putative Histidine kinase	-2.05356	-2.38177	-1.56948	2.98628	3.35374	2.36424
MBURv2_60375		Putative Two-component hybrid sensor and regulator	-1.13612	-1.17737	-1.21379	2.24381	2.32047	2.38702
MBURv2_60389	iscS	Cysteine desulfurase	-1.74941	-1.21675	-1.77764	2.87155	2.06427	2.9099
MBURv2_60390		Peptidase M15A	-2.60424	-1.87118	-1.98817	4.1668	3.3062	3.45985
MBURv2_80044	ybeX	Putative protein involved in divalent ion export	-2.4183	-1.53764	-1.52154	3.44884	2.36808	2.34508
MBURv2_80077		Putative 5'-adenylylsulfate reductase (APS reductase) (cysH-like)	-2.18811	-1.46629	-1.55567	3.2628	2.32206	2.4522
MBURv2_80108		Asparagine synthetase	-1.07137	-1.28661	-1.05602	2.4291	2.85081	2.39718
MBURv2_120017		Sulfotransferase family protein	-1.32294	-1.13087	-1.4071	3.13431	2.75597	3.28792
MBURv2_120125		Restriction modification system DNA specificity domain protein	-1.15073	-1.67202	-1.79612	2.54817	3.45278	3.63677
MBURv2_120126		Type I restriction-modification system DNA methylase	-1.60071	-1.47518	-1.55151	3.0099	2.8137	2.93429
MBURv2_130019	ggt	Gamma-glutamyltranspeptidase	-1.19681	-1.49836	-1.09682	3.32956	3.91003	3.11208
MBURv2_130065		Multidrug resistance protein	-1.76091	-1.55232	-1.18839	3.40767	3.09246	2.46411
MBURv2_130123	rapA	RNA polymerase-associated protein RapA	-2.23463	-1.61737	-1.34121	3.16343	2.40333	2.00864
MBURv2_130146	thrB	Homoserine kinase	-2.10005	-1.98224	-1.45022	3.23052	3.08753	2.3594
MBURv2_130148	cobT	Nicotinate-nucleotide--dimethylbenzimidazole phosphoribosyltransferase	-2.90383	-3.10086	-3.04394	3.2994	3.46573	3.41853
MBURv2_130159	cobQ	Cobyric acid synthase	-2.3054	-1.5304	-1.37133	3.89127	2.8577	2.601
MBURv2_130190		General secretion pathway protein D	-1.74547	-1.50454	-1.28696	3.22104	2.85843	2.49625
MBURv2_130255	dnaE	DNA polymerase III alpha subunit	-2.62503	-2.11466	-1.72914	3.49203	2.95346	2.48392
MBURv2_130481	gatB	Aspartyl/glutamyl-tRNA(Asn/Gln) amidotransferase subunit B	-1.89051	-1.65844	-1.1276	3.52562	3.1946	2.29435
MBURv2_130489	mrdA	Transpeptidase involved in peptidoglycan synthesis (penicillin-binding protein 2)	-1.92231	-1.81987	-2.46807	4.20135	4.05501	4.88152
MBURv2_130503	ectB	Diaminobutyrate--2-oxoglutarate transaminase	-1.89527	-1.74918	-1.31307	4.27844	4.06364	3.31919
MBURv2_130549	dnaK	Chaperone protein DnaK	-2.78174	-2.18702	-1.75889	3.15246	2.57915	2.1055
MBURv2_130634	pqqE	Coenzyme PQQ synthesis protein E (Coenzyme PQQ synthesis protein III)	-1.81337	-1.96	-1.98189	3.02968	3.22151	3.24925
MBURv2_130737	polA	Fused DNA polymerase I 5'-%3E3' exonuclease ; 3'-%3E5' polymerase ; 3'-%3E5' exonuclease	-1.60513	-1.88813	-1.26229	2.86557	3.26311	2.31722
MBURv2_130757		DEAD/H associated domain protein	-3.584	-2.73702	-2.41644	4.09562	3.3929	3.08187
MBURv2_130767	glmS	L-glutamine:D-fructose-6-phosphate aminotransferase	-1.58606	-1.55397	-1.13479	3.05352	3.00366	2.28098
MBURv2_130827	hutH	Histidine ammonia-lyase protein (Histidase)	-3.13674	-2.47344	-1.86581	3.88671	3.27498	2.59699
MBURv2_130839		Propeptide PepSY amd peptidase M4	-2.70575	-2.30464	-1.69248	3.76084	3.34833	2.60233
MBURv2_130849		TonB-dependent receptor protein	-1.92944	-1.72789	-1.56209	2.64068	2.39185	2.17501
MBURv2_130889		Acyl-CoA dehydrogenase domain protein	-2.64338	-1.97943	-1.74425	4.44805	3.67874	3.35453
MBURv2_130921		Secretion protein HlyD	-1.53692	-1.56428	-1.42917	2.23537	2.27305	2.08367
MBURv2_130924		Putative NAD(P)-binding domain enzyme	-1.24776	-1.28271	-1.52679	2.73544	2.80047	3.22416
MBURv2_130956		Phospholipase D/Transphosphatidylase	-2.04172	-2.08028	-1.5894	3.5929	3.64125	2.96559
MBURv2_130958		Helicase domain protein	-2.95037	-3.05499	-2.50587	4.97413	5.07055	4.52611
MBURv2_160013	aqpZ	Aquaporin	-2.64091	-2.23304	-2.3542	2.89123	2.50111	2.62131
MBURv2_160016	mepA	Penicillin-insensitive murein endopeptidase	-1.64644	-1.40323	-1.24752	2.82698	2.45851	2.20302
MBURv2_160019	copA	Copper-exporting P-type ATPase A	-1.68595	-1.5372	-1.74495	2.99607	2.77498	3.08007
MBURv2_160048		Sporulation domain protein	-1.4675	-1.33572	-1.18019	2.85662	2.63594	2.3578
MBURv2_160110		Short-chain dehydrogenase/reductase SDR	-2.04683	-1.28824	-1.13811	4.32807	3.12566	2.82556
MBURv2_160191	czcA	Cation efflux system protein CzcA	-1.58503	-1.97206	-1.25114	3.6296	4.20594	3.03389
MBURv2_160215		Von Willebrand factor type A	-1.9727	-1.44954	-1.30877	3.07191	2.35501	2.13729
MBURv2_160247		MotA/TolQ/ExbB proton channel family protein	-2.25862	-2.06631	-1.94345	3.74428	3.51406	3.35799
MBURv2_160248	exbB	MotA/TolQ/ExbB proton channel family domain protein	-2.51374	-2.41438	-1.96635	3.25739	3.15698	2.66445
MBURv2_160249		Biopolymer transport protein, ExbD/TolR family	-1.34154	-1.76935	-1.54628	3.48565	4.21227	3.85416
MBURv2_160250		TonB domain protein	-3.03627	-2.84718	-2.31915	3.84026	3.67233	3.15164
MBURv2_160304	rmpA	3-hexulose-6-phosphate synthase	-1.4686	-1.47497	-1.54075	2.2557	2.26496	2.35939
MBURv2_160308	rmpA	3-hexulose-6-phosphate synthase	-1.46558	-1.47409	-1.54836	2.28292	2.29539	2.40263
MBURv2_160312	rmpA	3-hexulose-6-phosphate synthase	-1.50002	-1.49978	-1.58138	2.26684	2.26651	2.38146
MBURv2_160318		Pyridine nucleotide-disulphide oxidoreductase family protein	-3.59254	-2.56792	-2.07146	3.38926	2.5775	2.11021
MBURv2_160324		Putative Mammalian cell entry related domain protein	-1.55693	-1.09557	-1.07253	3.49469	2.63646	2.58768
MBURv2_160368	pgl	6-phosphogluconolactonase	-1.12764	-1.42561	-1.22702	2.89067	3.47203	3.09575
MBURv2_160374		Arsenical pump-driving ATPase	-2.92625	-3.05742	-2.16216	2.89775	3.00365	2.21252
MBURv2_160390		Phosphate-selective porin O and P (modular protein)	-1.81741	-1.49231	-1.55983	2.83544	2.38389	2.48213
MBURv2_160409	pyrX	Aspartate carbamoyltransferase, non-catalytic chain (Dihydroorotase-like protein)	-1.91753	-1.88814	-1.40113	2.95635	2.91911	2.24053
MBURv2_160555		Diguanylate cyclase/phosphodiesterase with PAS/PAC sensor(S)	-2.27495	-2.35196	-1.92594	3.33545	3.41976	2.9246
MBURv2_190019		Putative Membrane protein	-1.85104	-1.98779	-1.30522	4.02935	4.21977	3.13091
MBURv2_210006		General secretion pathway protein E (Modular protein)	-4.87413	-3.41177	-3.78995	3.61996	2.73739	2.9882
MBURv2_210007		Putative Bacterial type II secretion system protein F domain	-4.88712	-3.26955	-3.8928	3.4845	2.5122	2.91919
MBURv2_210088	obgE	GTPase involved in cell partioning and DNA repair	-2.05042	-2.04365	-1.33861	2.98294	2.97491	2.02971
MBURv2_210248		Glycosyl transferase, family 2	-2.20777	-1.93256	-1.23355	3.42255	3.0895	2.07253
MBURv2_210249		Glycosyl transferase group 1	-1.384	-1.40684	-1.33884	3.83966	3.8827	3.75277
MBURv2_210291	moxF	Methanol dehydrogenase [cytochrome c] subunit 1	-2.5696	-2.10636	-1.56464	3.82552	3.31396	2.59728
MBURv2_210383		Transposase	-1.846	-1.4675	-1.40438	3.82063	3.2324	3.12329
MBURv2_210551		Zinc/iron permease	-2.17329	-1.58046	-1.16704	3.9095	3.0954	2.38673
MBURv2_230012		Transposase (fragment)	-1.61433	-2.6307	-2.78314	2.24596	3.39551	3.53932
MBURv2_240014		DEAH ATP-dependent helicase	-1.22111	-1.75085	-2.0866	2.73807	3.6301	4.09133
MBURv2_240085		Putative Phosphate starvation-inducible protein PhoH-like	-1.58111	-1.27687	-1.47794	3.78243	3.23531	3.60698
MBURv2_250013		Putative Membrane protein-like protein	-2.11006	-1.44329	-1.03453	3.77337	2.82207	2.08334
MBURv2_250050		Putative peptidase M16	-2.28402	-1.73452	-1.28647	3.61528	2.92673	2.24617
MBURv2_20414		Conserved membrane protein of unknown function	-1.21084	-1.16106	-1.15363	2.78371	2.68539	2.67049
MBURv2_30108		Conserved protein of unknown function	-1.93418	-1.5344	-1.27709	4.65176	4.02695	3.54678
MBURv2_30151		Conserved protein of unknown function	-2.16838	-2.63593	-2.5273	3.21848	3.71664	3.60748
MBURv2_50023	ycaR	Conserved hypothetical protein	-1.24099	-1.34514	-1.66562	2.53326	2.71865	3.23589
MBURv2_60048		Conserved membrane protein of unknown function	-1.3509	-1.81542	-2.04545	2.45609	3.15364	3.45355
MBURv2_60083		Conserved protein of unknown function	-3.33281	-2.73512	-2.34655	3.40086	2.91198	2.55352
MBURv2_80019		Conserved protein of unknown function	-1.51417	-1.07664	-2.31494	2.85611	2.09616	3.92854
MBURv2_120112		Conserved exported protein of unknown function	-3.4388	-3.64514	-4.43551	4.3391	4.49698	5.03564
MBURv2_120113		Conserved exported protein of unknown function	-1.92111	-2.49791	-3.52501	2.13663	2.71717	3.56597
MBURv2_120114		Conserved membrane protein of unknown function	-2.29009	-2.04149	-3.28072	3.4041	3.1165	4.34872
MBURv2_120121		Conserved exported protein of unknown function	-1.35439	-1.08646	-1.25959	2.60876	2.12688	2.44473
MBURv2_130085		Conserved protein of unknown function	-1.8869	-1.81667	-1.20704	3.02432	2.93239	2.023
MBURv2_130170		Protein of unknown function	-2.30982	-2.1569	-2.17626	2.33832	2.19166	2.21051
MBURv2_130273		Conserved exported protein of unknown function	-1.73062	-1.97544	-1.58514	2.87367	3.19652	2.66695
MBURv2_130344		Conserved membrane protein of unknown function	-1.39981	-1.25053	-1.12841	2.48415	2.2376	2.02475
MBURv2_130360		Conserved protein of unknown function	-1.01521	-1.28447	-1.74254	2.29975	2.83435	3.5925
MBURv2_130632		Conserved protein of unknown function	-1.4494	-1.41475	-1.58562	2.11229	2.06271	2.30196
MBURv2_130765		Conserved protein of unknown function	-1.71969	-1.58571	-1.41197	3.26808	3.06703	2.78771
MBURv2_130840		Conserved membrane protein of unknown function	-1.56224	-1.64194	-1.96347	3.19401	3.31852	3.77799
MBURv2_130957		Conserved protein of unknown function	-3.13529	-3.21866	-2.56364	5.01204	5.08471	4.46011
MBURv2_130962		Conserved protein of unknown function	-2.56861	-2.94744	-2.70911	4.04687	4.41634	4.18909
MBURv2_160018		Conserved membrane protein of unknown function	-3.50009	-2.65693	-1.79549	4.12406	3.40469	2.46449
MBURv2_160166		Conserved protein of unknown function	-2.0342	-1.44062	-1.04431	4.5877	3.66719	2.86327
MBURv2_160190		Conserved protein of unknown function	-2.40253	-2.29012	-1.80471	3.9269	3.80084	3.19182
MBURv2_160222		Protein of unknown function	-2.66931	-2.8485	-3.09651	4.72218	4.90084	5.1318
MBURv2_160268		Conserved protein of unknown function	-3.86627	-2.30484	-2.247	4.06158	2.75528	2.69584
MBURv2_160315		Conserved exported protein of unknown function	-1.35878	-1.56892	-1.40551	3.6273	4.00427	3.71506
MBURv2_160323		Conserved exported protein of unknown function	-2.30018	-1.61179	-1.1916	3.54498	2.67207	2.01642
MBURv2_160377		Conserved exported protein of unknown function	-1.92899	-1.64254	-1.33503	2.94299	2.5657	2.1151
MBURv2_160407		Conserved protein of unknown function	-1.54154	-2.03224	-1.75549	3.45589	4.17987	3.79193
MBURv2_160574		Conserved protein of unknown function	-1.91722	-1.50123	-1.29994	2.9385	2.37408	2.06921
MBURv2_210003		Conserved exported protein of unknown function	-5.01166	-2.8582	-3.27129	3.48278	2.16367	2.45546
MBURv2_210004		Conserved protein of unknown function	-4.34975	-2.79977	-4.23479	3.77038	2.67672	3.70053
MBURv2_210009		Conserved exported protein of unknown function	-4.68745	-2.355	-2.47995	3.77894	2.13806	2.24686
MBURv2_210010		Conserved protein of unknown function	-5.66702	-3.27908	-3.48825	4.11071	2.72856	2.87485
MBURv2_210011		Exported protein of unknown function	-5.22888	-2.82055	-2.67222	3.85271	2.34938	2.23301
MBURv2_210219		Protein of unknown function	-2.67484	-3.23947	-2.52153	2.58651	3.03984	2.45325
MBURv2_210532		Conserved exported protein of unknown function	-1.18453	-2.16677	-2.57899	2.46136	3.9512	4.41777
Upregulated
MBURv2_10050		Integrase family protein (fragment)	2.11892	2.13141	1.86316	3.69873	3.71402	3.36855
MBURv2_20057		Response regulator receiver	1.39077	1.1225	1.14363	2.69005	2.21337	2.25301
MBURv2_20299	pmrA	Transcriptional regulatory protein PmrA	1.81981	1.51462	1.54447	3.34213	2.89007	2.93698
MBURv2_20328	pstS	Putative ABC transporter component; periplasmic phosphate-binding protein	5.46776	6.09918	5.5724	5.39969	5.70583	5.45266
MBURv2_20330	pstC	High-affinity phosphate transport protein (ABC superfamily, membrane)	3.69644	4.28006	4.06374	4.327	4.72591	4.58406
MBURv2_20331	pstA	High-affinity phosphate transport protein (ABC superfamily, membrane)	2.93096	3.02666	3.52257	4.06449	4.15024	4.56011
MBURv2_20332	pstB	Phosphate transporter subunit ; ATP-binding component of ABC superfamily	3.34052	3.59185	3.50338	4.76866	4.96849	4.89965
MBURv2_20333	phoU	Phosphate uptake regulator	3.24029	2.74412	2.91678	4.78118	4.32845	4.49372
MBURv2_20382		Rare lipoprotein A	1.58847	1.43409	1.05117	2.9931	2.74888	2.06566
MBURv2_30011	pstS1a	ABC-type phosphate transport system, periplasmic component	3.99213	4.35652	4.47587	5.76839	6.0145	6.09082
MBURv2_30012		Putative ABC-type phosphate transport system, permease component	2.98689	2.88091	2.73641	5.28469	5.18418	5.04143
MBURv2_30013		Putative ABC-type phosphate transport system, auxiliary and permease component	2.55087	2.39863	2.38772	4.38659	4.22072	4.20848
MBURv2_30014	pstB	Phosphate transporter subunit ; ATP-binding component of ABC superfamily	1.37407	1.71309	2.54647	2.7176	3.25183	4.2854
MBURv2_30029	aroQ	3-dehydroquinate dehydratase, type II	3.1572	2.77932	1.24271	4.91047	4.56087	2.5193
MBURv2_50085		Putative lipoprotein	1.49383	1.77817	1.29733	2.33645	2.73039	2.04021
MBURv2_50220		Integrase (fragment)	1.68502	1.23163	1.31592	3.59425	2.81591	2.9746
MBURv2_50371		Phospholipid/glycerol acyltransferase	2.09519	2.86886	2.26042	3.48247	4.30975	3.6781
MBURv2_50397		Diguanylate cyclase	1.75763	2.41653	1.90705	3.53861	4.37997	3.74993
MBURv2_50417		Putative signal transduction protein with CBS domains	1.34349	1.50408	1.66742	2.54679	2.80871	3.05706
MBURv2_60150		Transcriptional regulator	1.27819	1.40099	1.149	2.53164	2.74306	2.29607
MBURv2_60343	ycjM	Putative sucrose phosphorylase	3.25409	3.04915	3.73707	5.85098	5.66807	6.24174
MBURv2_60345	fbp	Fructose-1,6-bisphosphatase	2.08181	1.80495	1.94614	4.61935	4.23263	4.43592
MBURv2_60357	cheY	Chemotaxis regulator transmitting signal to flagellar motor component	1.9333	1.5737	1.10237	3.97063	3.43556	2.57297
MBURv2_80055		Fatty acid hydroxylase	4.67994	4.28808	5.53712	6.09667	5.85	6.57325
MBURv2_80086	oadG	Putative oxaloacetate decarboxylase gamma chain	2.65889	3.24579	2.01748	4.33576	4.88012	3.60545
MBURv2_130081		Putative anion transporter	2.46727	3.17196	3.91037	3.98031	4.65756	5.23525
MBURv2_130137		Putative TonB-dependent receptor	4.25652	2.95315	3.10654	6.36031	5.33149	5.47291
MBURv2_130138		Biopolymer transport protein, ExbD/TolR family	6.10589	5.93362	6.12952	4.65332	4.57517	4.66389
MBURv2_130139		MotA/TolQ/ExbB proton channel family domain protein	7.14382	6.56303	7.18444	5.70066	5.46299	5.71659
MBURv2_130142		Putative Hemagglutinin-related protein	2.50128	2.20613	2.56686	2.75782	2.46968	2.81893
MBURv2_130237	fliE	Flagellar hook-basal body complex protein FliE	1.96965	1.82245	1.72848	3.36515	3.17057	3.04025
MBURv2_130239		PAS/PAC sensor signal transduction histidine kinase	2.2814	2.17695	1.70495	2.92566	2.8137	2.26141
MBURv2_130284	ksgA	S-adenosylmethionine-6-N',N'-adenosyl (rRNA) dimethyltransferase	2.79512	3.18967	3.75969	4.59709	4.95973	5.41663
MBURv2_130285	glgP	Glycogen phosphorylase	3.54534	3.51656	4.39907	5.82453	5.80159	6.43436
MBURv2_130531		Glucokinase	1.04587	1.11054	1.59173	2.80553	2.94902	3.86046
MBURv2_130532		Phosphorylase kinase alphabeta	1.24842	1.30812	1.93462	2.12925	2.22721	3.13056
MBURv2_130568	panD	Aspartate 1-decarboxylase	2.14959	1.79749	1.43052	3.66912	3.21374	2.6639
MBURv2_130649	rpoE	RNA polymerase, sigma 24 (sigma E) factor	3.47031	3.00961	1.88784	3.72143	3.3557	2.25927
MBURv2_130651		Putative sigma-E factor regulatory protein	1.39711	1.61749	1.00732	3.12775	3.49618	2.36319
MBURv2_130683		Putative monooxygenase	3.21113	3.4761	3.48169	5.26076	5.48205	5.48655
MBURv2_130753	gmk	Guanylate kinase	2.28961	1.72898	1.02436	4.36255	3.61869	2.35823
MBURv2_130818		Protein kinase	1.23168	1.03157	1.09068	2.46121	2.08152	2.19723
MBURv2_130914		CDP-diacylglycerol/serine O-phosphatidyltransferase	2.46954	2.43298	2.11766	3.16495	3.12806	2.79256
MBURv2_130915		Putative SNARE associated Golgi protein-related protein	3.39122	2.29627	2.23657	4.27358	3.25713	3.19143
MBURv2_130917		Alkaline phosphatase-like protein	4.24886	4.54049	5.05577	4.29602	4.47562	4.76924
MBURv2_160066	yggR	Transporter	1.70117	1.22856	1.29349	3.16012	2.39554	2.51033
MBURv2_160241		Transcriptional regulator, MerR family	1.0222	1.22544	1.32862	2.73221	3.1698	3.37239
MBURv2_160341		Putative Methyl-accepting chemotaxis protein	3.70275	2.48675	1.87855	4.21555	3.18288	2.51636
MBURv2_160342		Putative Response regulator receiver protein	4.05944	3.80762	2.86507	3.73336	3.56741	2.86019
MBURv2_160365	baeR	DNA-binding response regulator in two-component regulatory system with BaeS	2.08106	2.23652	1.91189	2.71308	2.88341	2.51839
MBURv2_160371		Putative lipoprotein	1.94979	1.41877	1.58901	3.22087	2.46653	2.72582
MBURv2_160439		Prevent-host-death family protein	2.07385	1.15749	1.49756	3.74442	2.33363	2.92519
MBURv2_160469		Putative Metallo-dependent phosphatase	2.28479	2.1366	2.17494	3.25152	3.08527	3.12907
MBURv2_160470		Phosphoesterase PA-phosphatase related protein	6.27724	5.23341	6.15007	5.06649	4.56645	5.00983
MBURv2_160531	nemA	N-ethylmaleimide reductase	3.03907	2.84255	2.94	4.4336	4.25307	4.34392
MBURv2_190035	higB	Toxin higB-1	1.45766	1.5436	1.99435	3.15902	3.302	3.96431
MBURv2_190051		Putative oxidoreductase, thiamine diP-binding and 4Fe-4S cluster binding protein	1.19696	1.14399	1.68807	2.46431	2.36419	3.28311
MBURv2_190084	mraZ	Protein MraZ	1.94708	1.33339	1.22464	3.32779	2.4264	2.24142
MBURv2_210194		RNA-directed DNA polymerase (Reverse transcriptase) (fragment)	2.18035	1.96845	1.93822	2.49734	2.27264	2.23956
MBURv2_210225		Transcriptional regulator, XRE family	1.79598	1.58187	1.59435	2.4399	2.16589	2.18236
MBURv2_210317	smg	Protein smg homolog	2.25949	1.49671	1.97387	3.76039	2.73474	3.41201
MBURv2_210386		Putative Protein FlaG	2.55643	1.60525	1.89347	3.24942	2.17201	2.53213
MBURv2_210397		Cytochrome C assembly protein	1.41192	1.25611	1.5327	3.25184	2.96401	3.45926
MBURv2_210442	iscS	Cysteine desulfurase (tRNA sulfurtransferase), PLP-dependent	4.43191	4.72004	5.50708	4.89287	5.06695	5.49647
MBURv2_210467		Rhodanese-like protein	4.36904	4.37676	5.21779	6.62794	6.63296	7.1335
MBURv2_210483		Uncharacterized 15.7 kDa protein in draG 3'region	4.90723	5.02772	5.66655	5.47596	5.54385	5.87989
MBURv2_210484	fprA	Type A flavoprotein fprA	4.72545	5.3692	5.82077	4.84609	5.19948	5.42457
MBURv2_210506	clpX	ATPase and specificity subunit of ClpX-ClpP ATP-dependent serine protease	3.46034	4.02346	5.32155	4.35102	4.76178	5.53782
MBURv2_210508		Glutaredoxin-like protein	4.12453	4.8236	5.93334	4.09726	4.51928	5.08832
MBURv2_210510		Rieske (2Fe-2S) region (fragment)	3.81156	4.12942	4.09022	2.77034	2.96157	2.93853
MBURv2_210513		LRV FeS4 cluster domain protein	3.98081	4.69537	4.92522	5.15171	5.61255	5.74674
MBURv2_230010		Integrase	2.05985	1.80091	1.26499	3.81551	3.46769	2.60807
MBURv2_250018	fliM	Flagellar motor switching and energizing component	1.186	1.3007	1.76845	3.12521	3.35583	4.15692
MBURv2_250083	phoB	DNA-binding response regulator in two-component regulatory system with PhoR (or CreC)	2.0196	2.83677	2.85141	3.3359	4.22307	4.23689
MBURv2_250091		Rhodanese domain protein	1.8741	1.64253	1.14187	3.35795	3.03018	2.1994
Nitrogen fixation
MBURv2_80064	glnG	Fused DNA-binding response regulator in two-component regulatory system with GlnL: response regulator ; sigma54 interaction protein	2.48518	2.24909	4.43244	3.66337	3.40709	5.22761
MBURv2_80065	glnL	Sensory histidine kinase in two-component regulatory system with GlnG	4.87911	4.90361	6.21002	5.74168	5.75576	6.42298
MBURv2_80067	glnK	Nitrogen assimilation regulatory protein for GlnL, GlnE, and AmtB	3.60606	3.65094	7.11154	4.59449	4.62826	6.49253
MBURv2_210441	nifU	Nitrogen fixation protein NifU	5.76229	6.07077	7.24894	5.1372	5.28222	5.77883
MBURv2_210456	nifV	Homocitrate synthase	6.15222	6.32861	7.42989	5.13701	5.21555	5.66392
MBURv2_210458	nifP	Putative serine acetyltransferase	6.64202	6.79052	7.89669	5.0261	5.08734	5.50783
MBURv2_210468	nifY	Protein NifY	5.02412	4.74533	5.64253	5.91928	5.75856	6.24722
MBURv2_210469	draG	ADP-ribosyl-[dinitrogen reductase] glycohydrolase	3.39914	3.66384	4.23537	5.36072	5.57043	5.97808
MBURv2_210471	draT	NAD(+)--dinitrogen-reductase ADP-D-ribosyltransferase	3.14131	3.48248	3.76236	3.88676	4.16063	4.3686
MBURv2_210472	nifA	Nif-specific regulatory protein	4.84884	4.58671	5.65979	4.96754	4.81434	5.39722
MBURv2_210473	nifL	Nitrogen fixation regulatory protein	6.01156	5.53495	6.26266	4.13145	3.91205	4.24112
MBURv2_210474	rsxA	Putative inner membrane subunit of an electron transport system	7.99154	7.64864	7.01321	6.14896	6.02505	5.78064
MBURv2_210475	rsxB	Putative iron-sulfur protein	6.88494	6.58321	7.6436	5.34073	5.21591	5.63318
MBURv2_210476	rnfC	Electron transport complex protein rnfC	7.15207	7.08252	7.71307	5.95713	5.92958	6.17042
MBURv2_210477	rsxD	Putative inner membrane oxidoreductase	6.94844	7.06852	7.00674	5.91272	5.96103	5.93628
MBURv2_210478	rsxG	Putative oxidoreductase	5.48445	5.64933	4.45294	5.86684	5.95032	5.28302
MBURv2_210479	rsxE	Putative inner membrane NADH-quinone reductase	5.73959	5.57702	5.48184	5.58969	5.5092	5.46104
MBURv2_210480	rnfH	Protein RnfH	5.93788	5.1837	5.10544	4.75422	4.38397	4.34285
MBURv2_210481	nifB	FeMo cofactor biosynthesis protein NifB	6.78726	6.62458	6.45987	5.77237	5.70418	5.6335
MBURv2_210485	fdxC	Ferredoxin-4	8.00738	6.74214	5.5968	4.33459	3.87577	3.39413
MBURv2_210486	fdxD	Ferredoxin-5	6.90347	5.99756	5.88101	5.91811	5.52287	5.46795
MBURv2_210487	nifQ	Protein NifQ	5.13043	5.15912	5.6867	5.69397	5.70963	5.98377
MBURv2_210496	nifE	Nitrogenase iron-molybdenum cofactor biosynthesis protein NifE	5.89798	6.12789	6.42463	6.09195	6.20007	6.33397
MBURv2_210497	nifN	Nitrogenase iron-molybdenum cofactor biosynthesis protein NifN	4.57278	4.94615	6.28228	5.02944	5.2473	5.9174
MBURv2_210498	nifX	Protein NifX	5.35768	5.73376	6.67011	5.5497	5.74007	6.16663
MBURv2_210499		NifX-associated nitrogen fixation protein	4.36818	5.53352	6.58137	3.49529	4.11444	4.58272
MBURv2_210501	fdxB	Ferredoxin-3	5.33196	5.91735	6.48271	4.75087	5.03803	5.29148
MBURv2_210504	nifZ	Protein NifZ	5.11137	5.54856	5.38383	3.96776	4.18643	4.10582
MBURv2_210505	nifM	Nitrogen fixation protein NifM	3.56682	4.42931	5.83027	3.6352	4.20663	4.95568
MBURv2_210509	nifF	Flavodoxin-B	4.0379	4.43549	5.35649	5.81608	6.0809	6.61558
MBURv2_210516	nifT	Protein NifT	7.52603	6.64668	7.03491	3.44248	3.13068	3.27192
MBURv2_210517	nifK	Nitrogenase molybdenum-iron protein beta chain	5.68131	6.30866	6.96099	4.87079	5.16055	5.43473
MBURv2_210518	nifD	Nitrogenase molybdenum-iron protein alpha chain	6.29176	6.86265	7.12535	5.48951	5.73308	5.83875
MBURv2_210519	nifH	Nitrogenase iron protein	6.3773	6.66138	6.97336	5.49679	5.6189	5.74743
MBURv2_10051		Conserved protein of unknown function	1.52262	1.42266	2.01554	2.33165	2.18646	2.97824
MBURv2_20007		Conserved exported protein of unknown function	1.99156	1.93115	1.86588	2.70191	2.63056	2.55192
MBURv2_20045		Conserved protein of unknown function	1.36413	1.53013	1.0444	3.40911	3.70447	2.7547
MBURv2_20168		Conserved protein of unknown function	2.35029	2.40146	2.74935	2.06152	2.10559	2.39404
MBURv2_20192		Protein of unknown function	2.14874	2.32516	2.09541	2.79998	2.9891	2.74079
MBURv2_20204		Conserved exported protein of unknown function	4.9937	4.89381	4.73241	5.98995	5.93296	5.83848
MBURv2_20248		Conserved protein of unknown function	1.79232	1.3732	1.33928	2.86242	2.25821	2.20507
MBURv2_20329		Membrane protein of unknown function	6.0661	4.48621	3.60265	3.83495	3.06716	2.54858
MBURv2_20340		Conserved protein of unknown function	1.35256	1.13836	1.20796	2.99378	2.58696	2.72416
MBURv2_20363		Conserved protein of unknown function	1.79472	1.11746	1.47649	3.60229	2.4539	3.1094
MBURv2_20422		Conserved membrane protein of unknown function	1.49477	1.49145	1.27196	3.04264	3.0372	2.65837
MBURv2_20496		Conserved protein of unknown function	1.75342	1.4413	1.44556	3.11633	2.64778	2.65459
MBURv2_30076		Conserved protein of unknown function	1.46776	1.22954	1.37122	2.7141	2.31512	2.55732
MBURv2_50290		Conserved protein of unknown function	1.06201	1.29549	1.03304	2.21108	2.65143	2.15301
MBURv2_50291		Conserved protein of unknown function	1.32369	1.57766	1.14231	2.83151	3.26019	2.49068
MBURv2_50372		Conserved protein of unknown function	1.7828	2.8657	3.05917	2.35592	3.49036	3.65866
MBURv2_50398		Conserved membrane protein of unknown function	2.20825	2.43236	1.87926	4.1162	4.37601	3.69087
MBURv2_60189		Conserved protein of unknown function	1.36498	1.34596	1.49325	2.29417	2.26403	2.49192
MBURv2_60227		Conserved protein of unknown function	5.0956	3.87185	5.1329	4.27334	3.54943	4.29299
MBURv2_60254		Conserved protein of unknown function	1.56699	1.29857	1.09524	3.07041	2.62346	2.2457
MBURv2_60297		Conserved protein of unknown function	1.69794	1.39604	1.73655	2.89737	2.44414	2.95149
MBURv2_60344		Conserved membrane protein of unknown function	2.88735	3.04423	2.74577	3.88546	4.02544	3.75358
MBURv2_60393		Conserved protein of unknown function	1.21651	1.47853	1.40262	2.56809	3.02878	2.90124
MBURv2_90002		Conserved protein of unknown function	2.01425	1.89644	1.29705	4.881	4.71535	3.6979
MBURv2_90003		Conserved protein of unknown function	1.79196	1.21764	1.18012	3.24107	2.33339	2.26584
MBURv2_120105		Conserved exported protein of unknown function	1.20881	2.16814	1.7972	2.88656	4.38995	3.8885
MBURv2_120131		Conserved protein of unknown function	1.84679	1.97535	1.66462	2.60119	2.7574	2.36836
MBURv2_130095		Conserved hypothetical protein	1.16499	1.0844	1.33347	2.73166	2.56612	3.05523
MBURv2_130135		Conserved exported protein of unknown function	4.24054	4.76458	3.78762	4.16626	4.48058	3.86636
MBURv2_130136		Conserved exported protein of unknown function	5.70933	4.65301	4.93124	5.31096	4.74489	4.90465
MBURv2_130140		Conserved exported protein of unknown function	6.80458	6.21165	6.19516	5.02507	4.77371	4.7664
MBURv2_130141		Conserved exported protein of unknown function	4.57384	4.79767	3.93727	4.30488	4.43406	3.90505
MBURv2_130143		Conserved protein of unknown function	6.39753	5.86455	5.74498	5.74131	5.49733	5.43971
MBURv2_130372		Conserved protein of unknown function	2.41977	1.75346	1.55741	3.28738	2.51691	2.25628
MBURv2_130498		Conserved exported protein of unknown function	1.85375	1.80013	1.70707	2.28676	2.22404	2.11298
MBURv2_130499		Conserved protein of unknown function	2.86547	3.45673	4.77867	4.15423	4.66211	5.5598
MBURv2_130538		Conserved protein of unknown function	3.53489	2.39391	1.49465	4.08809	3.08581	2.02473
MBURv2_130541		Conserved protein of unknown function	2.31564	2.28422	5.25448	2.87094	2.83838	5.01605
MBURv2_130544		Conserved protein of unknown function	1.46729	1.6486	3.90969	2.48027	2.74766	4.99416
MBURv2_130650		Conserved protein of unknown function	2.42292	2.15719	1.24922	4.2431	3.93341	2.57621
MBURv2_130682		Protein of unknown function	1.52263	1.82492	2.04569	2.48911	2.91042	3.18961
MBURv2_130715		Conserved protein of unknown function	2.27669	2.33643	4.48504	2.59686	2.65647	4.30934
MBURv2_130913		Conserved protein of unknown function	2.5554	2.94136	3.128	3.10379	3.45651	3.61449
MBURv2_140002		Exported protein of unknown function	2.50968	2.03716	1.32958	3.53328	3.01093	2.05245
MBURv2_160217		Conserved protein of unknown function	3.66001	2.5799	2.16679	3.20599	2.38284	2.0155
MBURv2_160236		Conserved membrane protein of unknown function	1.74091	1.41225	1.51957	3.93084	3.38864	3.57587
MBURv2_160339		Conserved protein of unknown function	3.1882	1.92418	1.90102	4.02059	2.74801	2.71966
MBURv2_160471		Conserved protein of unknown function	4.87149	3.57212	3.38177	4.09909	3.29363	3.15703
MBURv2_160530		Protein of unknown function	6.71938	4.1966	4.68233	3.16987	2.0946	2.326
MBURv2_160546		Conserved exported protein of unknown function	1.73472	1.45026	1.65283	2.62794	2.23108	2.51771
MBURv2_190078		Conserved protein of unknown function	1.92033	1.53804	1.86614	2.53573	2.05798	2.47129
MBURv2_210396		Conserved protein of unknown function	2.57822	1.68755	1.84419	3.66915	2.62565	2.83331
MBURv2_210440		Conserved protein of unknown function	6.1085	6.35434	7.13295	5.25206	5.36202	5.68564
MBURv2_210459		Conserved protein of unknown function	5.8654	7.00039	8.53802	3.89568	4.36826	4.91084
MBURv2_210461		Conserved protein of unknown function	5.40181	6.51619	7.70539	2.89319	3.35549	3.78701
MBURv2_210463		Conserved protein of unknown function	5.21713	5.5762	6.3026	5.77597	5.96345	6.30963
MBURv2_210465		Conserved protein of unknown function	3.27337	3.54074	3.31181	3.92393	4.13255	3.95478
MBURv2_210466		Conserved protein of unknown function	4.91518	4.57258	6.14634	4.31732	4.12335	4.92767
MBURv2_210488		Conserved protein of unknown function	2.73008	2.42033	2.03748	3.65754	3.3492	2.92412
MBURv2_210512		Conserved protein of unknown function	3.15086	4.09777	4.67322	3.92529	4.63221	4.99351
MBURv2_210514		Conserved protein of unknown function	4.1108	4.94925	5.26839	3.30805	3.78485	3.94927
MBURv2_210520		Conserved protein of unknown function	4.29786	4.44318	5.20417	3.71317	3.80002	4.21952
MBURv2_240026		Protein of unknown function	1.68574	1.37993	1.52041	3.19007	2.70729	2.93729
MBURv2_240032		Conserved protein of unknown function	1.71889	1.47288	1.0495	3.57736	3.18623	2.38915
MBURv2_240058		Conserved protein of unknown function	3.5758	3.09254	2.72719	2.72775	2.3976	2.12868
MBURv2_240071		Conserved protein of unknown function	2.47103	2.41776	4.34321	3.58326	3.5272	5.10093
MBURv2_240072		Conserved protein of unknown function	2.92688	3.41444	4.67241	4.04904	4.46331	5.32746
MBURv2_250086		Conserved protein of unknown function	4.53312	4.63691	3.9995	6.09002	6.154	5.73704
